# Supplementary material for: Dimethyl 2,6-dimethyl-4-(2-nitro­phen­yl)pyridine-3,5-dicarboxyl­ate
Source: Acta Crystallogr Sect E Struct Rep Online. 2011 Oct 5;67(Pt 11):o2820. doi: 10.1107/S1600536811039626 (PMC3247561; doi:10.1107/S1600536811039626)
Supplement: Supplementary file 1 [file e-67-o2820-sup1.cif]

##############################################################################
###                                                                        ###
###           Electronic papers (Acta Crystallographica Section C)         ###
###                                                                        ###
##############################################################################
#                                                                            #
# This paper is published electronically. It meets the data-validation       #
# criteria for publication in Acta Crystallographica Section C.              #
# The submission has been checked by a Section C Co-editor though the text   #
# in _publ_section_comments is the responsibility of the authors.            #
#                                                                            #
# Electronic papers are listed in the printed contents pages of an issue of  #
# Acta Crystallographica Section C within two months of acceptance and are   #
# available by email and via the online contents pages for that issue.       #
#                                                                            #
# Software is freely available for graphical display of the structure(s) in  #
# this CIF.  For information consult the CIF home page http://www.iucr.org/  #
# cif/home.html                                                              #
#                                                                            #
#            Copyright International Union of Crystallography                #
#                                                                            #
##############################################################################
data_I
_audit_creation_method     SHELXL-97
_chemical_name_systematic
;
Dimethyl 2,6-dimethyl-4-(2-nitrophenyl)pyridine-3,5-dicarboxylate
;
_chemical_name_common     ?
_chemical_formula_moiety     'C17 H16 N2 O6'
_chemical_formula_sum     'C17 H16 N2 O6'
_chemical_formula_iupac     'C17 H16 N2 O6'
_chemical_formula_weight     344.32
_chemical_melting_point     ?
_symmetry_cell_setting     triclinic
_symmetry_space_group_name_H-M     'P -1'
loop_
    _symmetry_equiv_pos_as_xyz
    'x, y, z'
    '-x, -y, -z'
_cell_length_a     7.578(4)
_cell_length_b     8.141(4)
_cell_length_c     14.235(9)
_cell_angle_alpha     103.32(2)
_cell_angle_beta     93.75(5)
_cell_angle_gamma     105.39(3)
_cell_volume     816.4(8)
_cell_formula_units_Z     2
_cell_measurement_reflns_used     2919
_cell_measurement_theta_min     1.5
_cell_measurement_theta_max     28.0
_cell_measurement_temperature     298(2)
_exptl_crystal_description     Prism
_exptl_crystal_colour     yellow
_exptl_crystal_size_max     0.20
_exptl_crystal_size_mid     0.18
_exptl_crystal_size_min     0.12
_exptl_crystal_density_diffrn     1.401
_exptl_crystal_density_meas     ?
_exptl_crystal_density_method     'not measured'
_exptl_crystal_F_000     360
_exptl_absorpt_coefficient_mu     0.108
_exptl_absorpt_correction_type     multi-scan
_exptl_absorpt_process_details     '(CrystalClear; Rigaku, 2005)'
_exptl_absorpt_correction_T_min     0.9788
_exptl_absorpt_correction_T_max     0.9872
_exptl_special_details     ?
_diffrn_ambient_temperature     298(2)
_diffrn_radiation_type     MoK\a
_diffrn_radiation_wavelength     0.71073
_diffrn_radiation_source     'rotating anode'
_diffrn_radiation_monochromator     multilayer
_diffrn_measurement_device_type     'Rigaku Saturn724 CCD'
_diffrn_measurement_method     '\w and \f'
_diffrn_detector_area_resol_mean     14.22
_diffrn_reflns_number     8658
_diffrn_reflns_av_R_equivalents     0.0470
_diffrn_reflns_av_sigmaI/netI     0.0775
_diffrn_reflns_theta_min     1.48
_diffrn_reflns_theta_max     27.91
_diffrn_reflns_theta_full     27.91
_diffrn_measured_fraction_theta_max     0.986
_diffrn_measured_fraction_theta_full     0.986
_diffrn_reflns_limit_h_min     -9
_diffrn_reflns_limit_h_max     9
_diffrn_reflns_limit_k_min     -10
_diffrn_reflns_limit_k_max     10
_diffrn_reflns_limit_l_min     -18
_diffrn_reflns_limit_l_max     17
_diffrn_standards_number     0
_diffrn_standards_interval_count     0
_diffrn_standards_interval_time     0
_diffrn_standards_decay_%     0
_refine_special_details
;
Refinement of <i>F</i>^2^ against ALL reflections. The weighted <i>R</i>-factor
<i>wR</i> and goodness of fit <i>S</i> are based on <i>F</i>^2^, conventional
<i>R</i>-factors <i>R</i> are based on <i>F</i>, with <i>F</i> set to zero for
negative <i>F</i>^2^. The threshold expression of <i>F</i>^2^ >
\s(<i>F</i>^2^) is used only for calculating <i>R</i>-factors(gt) <i>etc</i>.
and is not relevant to the choice of reflections for refinement.
<i>R</i>-factors based on <i>F</i>^2^ are statistically about twice as large
as those based on <i>F</i>, and <i>R</i>- factors based on ALL data will be
even larger.
;
_reflns_number_total     3843
_reflns_number_gt     2247
_reflns_threshold_expression     I>2\s(I)
_refine_ls_structure_factor_coef     Fsqd
_refine_ls_matrix_type     full
_refine_ls_R_factor_all     0.0601
_refine_ls_R_factor_gt     0.0379
_refine_ls_wR_factor_gt     0.0858
_refine_ls_wR_factor_ref     0.0966
_refine_ls_goodness_of_fit_ref     1.033
_refine_ls_restrained_S_all     1.033
_refine_ls_number_reflns     3843
_refine_ls_number_parameters     230
_refine_ls_number_restraints     0
_refine_ls_hydrogen_treatment     constr
_refine_ls_weighting_scheme     calc
_refine_ls_weighting_details
         'calc w=1/[\s^2^(Fo^2^)+(0.0280P)^2^+0.0000P] where P=(Fo^2^+2Fc^2^)/3'
_atom_sites_solution_hydrogens     geom
_atom_sites_solution_primary     direct
_atom_sites_solution_secondary     difmap
_refine_ls_shift/su_max     0.001
_refine_ls_shift/su_mean     0.000
_refine_diff_density_max     0.210
_refine_diff_density_min     -0.288
_refine_ls_extinction_method     none
_refine_ls_extinction_coef     ?
loop_
    _atom_type_symbol
    _atom_type_description
    _atom_type_scat_dispersion_real
    _atom_type_scat_dispersion_imag
    _atom_type_scat_source
    'C' 'C' 0.0033 0.0016
                         'International Tables Vol C Tables 4.2.6.8 and 6.1.1.4'
    'H' 'H' 0.0000 0.0000
                         'International Tables Vol C Tables 4.2.6.8 and 6.1.1.4'
    'N' 'N' 0.0061 0.0033
                         'International Tables Vol C Tables 4.2.6.8 and 6.1.1.4'
    'O' 'O' 0.0106 0.0060
                         'International Tables Vol C Tables 4.2.6.8 and 6.1.1.4'
_computing_data_collection     'CrystalClear (Rigaku, 2005)'
_computing_cell_refinement     'CrystalClear (Rigaku, 2005)'
_computing_data_reduction     'CrystalClear (Rigaku, 2005)'
_computing_structure_solution     'SHELXS97 (Sheldrick, 2008)'
_computing_structure_refinement     'SHELXL97 (Sheldrick, 2008)'
_computing_molecular_graphics     'SHELXTL (Sheldrick, 2008)'
_computing_publication_material     'CrystalStructure (Rigaku, 2005)'
loop_
    _atom_site_type_symbol
    _atom_site_label
    _atom_site_fract_x
    _atom_site_fract_y
    _atom_site_fract_z
    _atom_site_U_iso_or_equiv
    _atom_site_adp_type
    _atom_site_calc_flag
    _atom_site_refinement_flags
    _atom_site_occupancy
    _atom_site_symmetry_multiplicity
    _atom_site_disorder_assembly
    _atom_site_disorder_group
    O O1 0.76803(15) 0.93198(15) 0.92024(8) 0.0333(3) Uani d . 1 1 . .
    O O2 0.84798(13) 0.68996(14) 0.85050(7) 0.0240(3) Uani d . 1 1 . .
    O O3 0.40716(15) 0.78829(15) 0.70787(8) 0.0344(3) Uani d . 1 1 . .
    O O4 0.63979(19) 0.91761(16) 0.64507(10) 0.0520(4) Uani d . 1 1 . .
    O O5 0.13443(14) 0.30250(15) 0.61801(7) 0.0279(3) Uani d . 1 1 . .
    O O6 0.18628(14) 0.11367(14) 0.70271(7) 0.0259(3) Uani d . 1 1 . .
    N N1 0.26875(17) 0.55143(17) 0.95102(9) 0.0218(3) Uani d . 1 1 . .
    N N2 0.54570(19) 0.78817(18) 0.66853(9) 0.0283(3) Uani d . 1 1 . .
    C C1 0.5124(2) 0.7905(2) 1.05399(10) 0.0256(4) Uani d . 1 1 . .
    H H1A 0.4799 0.8996 1.0549 0.038 Uiso calc R 1 1 . .
    H H1B 0.6471 0.8165 1.0651 0.038 Uiso calc R 1 1 . .
    H H1C 0.4582 0.7401 1.1054 0.038 Uiso calc R 1 1 . .
    C C2 0.4386(2) 0.6606(2) 0.95644(10) 0.0200(3) Uani d . 1 1 . .
    C C3 0.53855(19) 0.65051(19) 0.87679(10) 0.0184(3) Uani d . 1 1 . .
    C C4 0.45649(19) 0.52477(19) 0.78913(10) 0.0175(3) Uani d . 1 1 . .
    C C5 0.2806(2) 0.4125(2) 0.78490(10) 0.0188(3) Uani d . 1 1 . .
    C C6 0.1892(2) 0.4295(2) 0.86757(11) 0.0200(3) Uani d . 1 1 . .
    C C7 -0.0011(2) 0.3140(2) 0.86810(11) 0.0278(4) Uani d . 1 1 . .
    H H7A 0.0077 0.2160 0.8954 0.042 Uiso calc R 1 1 . .
    H H7B -0.0653 0.2675 0.8013 0.042 Uiso calc R 1 1 . .
    H H7C -0.0701 0.3832 0.9080 0.042 Uiso calc R 1 1 . .
    C C8 0.7278(2) 0.7743(2) 0.88633(11) 0.0214(3) Uani d . 1 1 . .
    C C9 1.0316(2) 0.8018(2) 0.84997(12) 0.0297(4) Uani d . 1 1 . .
    H H9A 1.0228 0.8948 0.8183 0.045 Uiso calc R 1 1 . .
    H H9B 1.1038 0.7310 0.8141 0.045 Uiso calc R 1 1 . .
    H H9C 1.0925 0.8554 0.9171 0.045 Uiso calc R 1 1 . .
    C C10 0.55534(18) 0.50220(19) 0.70104(10) 0.0176(3) Uani d . 1 1 . .
    C C11 0.6085(2) 0.3487(2) 0.67264(10) 0.0226(4) Uani d . 1 1 . .
    H H11 0.5774 0.2612 0.7077 0.027 Uiso calc R 1 1 . .
    C C12 0.7059(2) 0.3213(2) 0.59432(11) 0.0267(4) Uani d . 1 1 . .
    H H12 0.7401 0.2154 0.5759 0.032 Uiso calc R 1 1 . .
    C C13 0.7538(2) 0.4482(2) 0.54255(11) 0.0263(4) Uani d . 1 1 . .
    H H13 0.8218 0.4296 0.4893 0.032 Uiso calc R 1 1 . .
    C C14 0.7024(2) 0.6014(2) 0.56854(11) 0.0237(4) Uani d . 1 1 . .
    H H14 0.7342 0.6887 0.5334 0.028 Uiso calc R 1 1 . .
    C C15 0.60384(19) 0.6254(2) 0.64663(10) 0.0202(3) Uani d . 1 1 . .
    C C16 0.19127(19) 0.2747(2) 0.69257(11) 0.0200(3) Uani d . 1 1 . .
    C C17 0.1122(2) -0.0294(2) 0.61593(12) 0.0364(4) Uani d . 1 1 . .
    H H17A -0.0139 -0.0318 0.5937 0.055 Uiso calc R 1 1 . .
    H H17B 0.1105 -0.1415 0.6307 0.055 Uiso calc R 1 1 . .
    H H17C 0.1898 -0.0116 0.5646 0.055 Uiso calc R 1 1 . .
loop_
    _atom_site_aniso_label
    _atom_site_aniso_U_11
    _atom_site_aniso_U_22
    _atom_site_aniso_U_33
    _atom_site_aniso_U_12
    _atom_site_aniso_U_13
    _atom_site_aniso_U_23
    O1 0.0287(7) 0.0182(6) 0.0483(8) 0.0042(5) 0.0079(5) 0.0014(6)
    O2 0.0200(6) 0.0216(6) 0.0293(6) 0.0058(5) 0.0056(5) 0.0041(5)
    O3 0.0382(7) 0.0388(8) 0.0381(7) 0.0221(6) 0.0167(6) 0.0170(6)
    O4 0.0680(10) 0.0273(8) 0.0727(10) 0.0148(7) 0.0355(8) 0.0278(8)
    O5 0.0279(6) 0.0343(7) 0.0211(6) 0.0059(5) 0.0023(5) 0.0102(5)
    O6 0.0320(6) 0.0194(6) 0.0223(6) 0.0061(5) -0.0008(5) 0.0004(5)
    N1 0.0245(7) 0.0220(7) 0.0214(7) 0.0086(6) 0.0074(5) 0.0072(6)
    N2 0.0376(9) 0.0251(8) 0.0255(8) 0.0098(7) 0.0069(6) 0.0111(7)
    C1 0.0318(9) 0.0260(9) 0.0212(8) 0.0119(8) 0.0040(7) 0.0058(7)
    C2 0.0248(8) 0.0195(8) 0.0188(8) 0.0109(7) 0.0036(6) 0.0057(7)
    C3 0.0200(8) 0.0168(8) 0.0211(8) 0.0080(7) 0.0040(6) 0.0065(7)
    C4 0.0205(8) 0.0173(8) 0.0188(8) 0.0094(7) 0.0062(6) 0.0072(7)
    C5 0.0210(8) 0.0190(8) 0.0188(8) 0.0077(7) 0.0052(6) 0.0066(7)
    C6 0.0222(8) 0.0190(8) 0.0217(8) 0.0082(7) 0.0065(6) 0.0072(7)
    C7 0.0247(9) 0.0281(10) 0.0287(9) 0.0048(8) 0.0119(7) 0.0045(8)
    C8 0.0248(8) 0.0223(9) 0.0176(8) 0.0074(7) 0.0039(6) 0.0051(7)
    C9 0.0192(8) 0.0312(10) 0.0363(10) 0.0029(7) 0.0059(7) 0.0085(8)
    C10 0.0131(7) 0.0195(8) 0.0170(8) 0.0008(6) 0.0016(6) 0.0034(6)
    C11 0.0219(8) 0.0213(9) 0.0241(9) 0.0054(7) 0.0041(7) 0.0055(7)
    C12 0.0244(9) 0.0258(9) 0.0285(9) 0.0101(8) 0.0054(7) 0.0005(8)
    C13 0.0201(8) 0.0334(10) 0.0210(9) 0.0047(8) 0.0067(6) 0.0012(8)
    C14 0.0207(8) 0.0276(9) 0.0194(8) 0.0001(7) 0.0039(6) 0.0071(7)
    C15 0.0185(8) 0.0193(8) 0.0207(8) 0.0034(7) 0.0023(6) 0.0036(7)
    C16 0.0142(7) 0.0234(9) 0.0231(9) 0.0041(7) 0.0080(6) 0.0073(7)
    C17 0.0424(11) 0.0262(10) 0.0303(10) 0.0072(9) -0.0033(8) -0.0074(8)
_geom_special_details
;
All e.s.d.'s (except the e.s.d. in the dihedral angle between two l.s. planes)
are estimated using the full covariance matrix. The cell e.s.d.'s are taken
into account individually in the estimation of e.s.d.'s in distances, angles
and torsion angles; correlations between e.s.d.'s in cell parameters are only
used when they are defined by crystal symmetry. An approximate (isotropic)
treatment of cell e.s.d.'s is used for estimating e.s.d.'s involving l.s.
planes.
;
loop_
    _geom_bond_atom_site_label_1
    _geom_bond_atom_site_label_2
    _geom_bond_site_symmetry_2
    _geom_bond_distance
    _geom_bond_publ_flag
    O1 C8 . 1.2086(18) ?
    O2 C8 . 1.3392(18) ?
    O2 C9 . 1.4485(18) ?
    O3 N2 . 1.2218(16) ?
    O4 N2 . 1.2349(16) ?
    O5 C16 . 1.2107(18) ?
    O6 C16 . 1.3427(19) ?
    O6 C17 . 1.4481(19) ?
    N1 C2 . 1.342(2) ?
    N1 C6 . 1.344(2) ?
    N2 C15 . 1.478(2) ?
    C1 C2 . 1.506(2) ?
    C1 H1A . 0.9800 ?
    C1 H1B . 0.9800 ?
    C1 H1C . 0.9800 ?
    C2 C3 . 1.403(2) ?
    C3 C4 . 1.401(2) ?
    C3 C8 . 1.495(2) ?
    C4 C5 . 1.390(2) ?
    C4 C10 . 1.502(2) ?
    C5 C6 . 1.402(2) ?
    C5 C16 . 1.498(2) ?
    C6 C7 . 1.500(2) ?
    C7 H7A . 0.9800 ?
    C7 H7B . 0.9800 ?
    C7 H7C . 0.9800 ?
    C9 H9A . 0.9800 ?
    C9 H9B . 0.9800 ?
    C9 H9C . 0.9800 ?
    C10 C15 . 1.393(2) ?
    C10 C11 . 1.394(2) ?
    C11 C12 . 1.385(2) ?
    C11 H11 . 0.9500 ?
    C12 C13 . 1.388(2) ?
    C12 H12 . 0.9500 ?
    C13 C14 . 1.381(2) ?
    C13 H13 . 0.9500 ?
    C14 C15 . 1.385(2) ?
    C14 H14 . 0.9500 ?
    C17 H17A . 0.9800 ?
    C17 H17B . 0.9800 ?
    C17 H17C . 0.9800 ?
loop_
    _geom_angle_atom_site_label_1
    _geom_angle_atom_site_label_2
    _geom_angle_atom_site_label_3
    _geom_angle_site_symmetry_1
    _geom_angle_site_symmetry_3
    _geom_angle
    _geom_angle_publ_flag
    C8 O2 C9 . . 115.40(13) ?
    C16 O6 C17 . . 115.28(12) ?
    C2 N1 C6 . . 120.11(13) ?
    O3 N2 O4 . . 123.19(15) ?
    O3 N2 C15 . . 118.96(13) ?
    O4 N2 C15 . . 117.85(14) ?
    C2 C1 H1A . . 109.5 ?
    C2 C1 H1B . . 109.5 ?
    H1A C1 H1B . . 109.5 ?
    C2 C1 H1C . . 109.5 ?
    H1A C1 H1C . . 109.5 ?
    H1B C1 H1C . . 109.5 ?
    N1 C2 C3 . . 121.69(15) ?
    N1 C2 C1 . . 114.91(13) ?
    C3 C2 C1 . . 123.39(14) ?
    C4 C3 C2 . . 118.72(14) ?
    C4 C3 C8 . . 121.45(13) ?
    C2 C3 C8 . . 119.83(14) ?
    C5 C4 C3 . . 118.81(13) ?
    C5 C4 C10 . . 118.94(14) ?
    C3 C4 C10 . . 122.20(13) ?
    C4 C5 C6 . . 119.36(14) ?
    C4 C5 C16 . . 119.84(13) ?
    C6 C5 C16 . . 120.80(14) ?
    N1 C6 C5 . . 121.30(14) ?
    N1 C6 C7 . . 116.40(13) ?
    C5 C6 C7 . . 122.30(14) ?
    C6 C7 H7A . . 109.5 ?
    C6 C7 H7B . . 109.5 ?
    H7A C7 H7B . . 109.5 ?
    C6 C7 H7C . . 109.5 ?
    H7A C7 H7C . . 109.5 ?
    H7B C7 H7C . . 109.5 ?
    O1 C8 O2 . . 123.61(15) ?
    O1 C8 C3 . . 124.63(14) ?
    O2 C8 C3 . . 111.74(14) ?
    O2 C9 H9A . . 109.5 ?
    O2 C9 H9B . . 109.5 ?
    H9A C9 H9B . . 109.5 ?
    O2 C9 H9C . . 109.5 ?
    H9A C9 H9C . . 109.5 ?
    H9B C9 H9C . . 109.5 ?
    C15 C10 C11 . . 116.86(13) ?
    C15 C10 C4 . . 125.17(14) ?
    C11 C10 C4 . . 117.94(13) ?
    C12 C11 C10 . . 121.28(15) ?
    C12 C11 H11 . . 119.4 ?
    C10 C11 H11 . . 119.4 ?
    C11 C12 C13 . . 120.22(15) ?
    C11 C12 H12 . . 119.9 ?
    C13 C12 H12 . . 119.9 ?
    C14 C13 C12 . . 119.93(14) ?
    C14 C13 H13 . . 120.0 ?
    C12 C13 H13 . . 120.0 ?
    C13 C14 C15 . . 118.90(15) ?
    C13 C14 H14 . . 120.5 ?
    C15 C14 H14 . . 120.5 ?
    C14 C15 C10 . . 122.80(15) ?
    C14 C15 N2 . . 116.56(14) ?
    C10 C15 N2 . . 120.61(13) ?
    O5 C16 O6 . . 123.94(15) ?
    O5 C16 C5 . . 125.59(15) ?
    O6 C16 C5 . . 110.45(13) ?
    O6 C17 H17A . . 109.5 ?
    O6 C17 H17B . . 109.5 ?
    H17A C17 H17B . . 109.5 ?
    O6 C17 H17C . . 109.5 ?
    H17A C17 H17C . . 109.5 ?
    H17B C17 H17C . . 109.5 ?
loop_
    _geom_torsion_atom_site_label_1
    _geom_torsion_atom_site_label_2
    _geom_torsion_atom_site_label_3
    _geom_torsion_atom_site_label_4
    _geom_torsion_site_symmetry_1
    _geom_torsion_site_symmetry_2
    _geom_torsion_site_symmetry_3
    _geom_torsion_site_symmetry_4
    _geom_torsion
    _geom_torsion_publ_flag
    C6 N1 C2 C3 . . . . -0.6(2) ?
    C6 N1 C2 C1 . . . . -179.75(12) ?
    N1 C2 C3 C4 . . . . 1.1(2) ?
    C1 C2 C3 C4 . . . . -179.85(13) ?
    N1 C2 C3 C8 . . . . -179.70(13) ?
    C1 C2 C3 C8 . . . . -0.7(2) ?
    C2 C3 C4 C5 . . . . -1.2(2) ?
    C8 C3 C4 C5 . . . . 179.60(13) ?
    C2 C3 C4 C10 . . . . -178.56(13) ?
    C8 C3 C4 C10 . . . . 2.3(2) ?
    C3 C4 C5 C6 . . . . 0.9(2) ?
    C10 C4 C5 C6 . . . . 178.33(13) ?
    C3 C4 C5 C16 . . . . -178.88(13) ?
    C10 C4 C5 C16 . . . . -1.5(2) ?
    C2 N1 C6 C5 . . . . 0.3(2) ?
    C2 N1 C6 C7 . . . . -179.65(13) ?
    C4 C5 C6 N1 . . . . -0.5(2) ?
    C16 C5 C6 N1 . . . . 179.35(13) ?
    C4 C5 C6 C7 . . . . 179.50(13) ?
    C16 C5 C6 C7 . . . . -0.7(2) ?
    C9 O2 C8 O1 . . . . -3.1(2) ?
    C9 O2 C8 C3 . . . . 175.45(12) ?
    C4 C3 C8 O1 . . . . 131.12(17) ?
    C2 C3 C8 O1 . . . . -48.0(2) ?
    C4 C3 C8 O2 . . . . -47.44(18) ?
    C2 C3 C8 O2 . . . . 133.40(14) ?
    C5 C4 C10 C15 . . . . 115.28(17) ?
    C3 C4 C10 C15 . . . . -67.4(2) ?
    C5 C4 C10 C11 . . . . -66.86(18) ?
    C3 C4 C10 C11 . . . . 110.45(17) ?
    C15 C10 C11 C12 . . . . 0.4(2) ?
    C4 C10 C11 C12 . . . . -177.67(14) ?
    C10 C11 C12 C13 . . . . 0.4(2) ?
    C11 C12 C13 C14 . . . . -0.7(2) ?
    C12 C13 C14 C15 . . . . 0.2(2) ?
    C13 C14 C15 C10 . . . . 0.6(2) ?
    C13 C14 C15 N2 . . . . -177.47(13) ?
    C11 C10 C15 C14 . . . . -0.9(2) ?
    C4 C10 C15 C14 . . . . 176.99(14) ?
    C11 C10 C15 N2 . . . . 177.12(13) ?
    C4 C10 C15 N2 . . . . -5.0(2) ?
    O3 N2 C15 C14 . . . . 152.38(14) ?
    O4 N2 C15 C14 . . . . -27.0(2) ?
    O3 N2 C15 C10 . . . . -25.7(2) ?
    O4 N2 C15 C10 . . . . 154.89(15) ?
    C17 O6 C16 O5 . . . . 1.9(2) ?
    C17 O6 C16 C5 . . . . -176.59(11) ?
    C4 C5 C16 O5 . . . . -70.6(2) ?
    C6 C5 C16 O5 . . . . 109.63(18) ?
    C4 C5 C16 O6 . . . . 107.95(15) ?
    C6 C5 C16 O6 . . . . -71.86(17) ?
data_global
_journal_date_recd_electronic     2011-09-21
_journal_date_accepted     2011-09-27
_journal_name_full     'Acta Crystallographica, Section E'
_journal_year     2011
_journal_volume     67
_journal_issue     11
_journal_page_first     eo2820
_journal_page_last     eo2820
_journal_paper_category     QO
_journal_coeditor_code     QM2031
_publ_contact_author_name     'Juanjuan Zheng'
_publ_contact_author_address
;
Department of Chemistry, School of Science, Tianjin University, Tianjin 300072,
People's Republic of China
;
_publ_contact_author_email     'meilixinqing@tju.edu.cn'
_publ_contact_author_fax     '022-27406301'
_publ_contact_author_phone     '022-27406301'
_publ_section_title
;
Dimethyl 2,6-dimethyl-4-(2-nitrophenyl)pyridine-3,5-dicarboxylate
;
loop_
    _publ_author_name
    _publ_author_footnote
    _publ_author_address
    'Zheng, Juanjuan' .
;
Department of Chemistry, School of Science, Tianjin University, Tianjin 300072,
People's Republic of China
;
    'Wang, Xueyuan' .
;
TianJin Centralpharm Limited Company, Tianjin 300072, People's Republic of China
;
    'Pang, Dongying' .
;
TianJin Centralpharm Limited Company, Tianjin 300072, People's Republic of China
;
    'Sun, Yan' .
;
High Pressure Adsorption Laboratory,
School of Chemical Engineering and Technology,
Tianjin University, Tianjin 300072, People's Republic of China
;
    'Su, Wei' .
;
High Pressure Adsorption Laboratory,
School of Chemical Engineering and Technology,
Tianjin University, Tianjin 300072, People's Republic of China
;
_publ_section_abstract
;
The title compound, C~17~H~16~N~2~O~6~, is a decomposition product of the
hypertension drug nifedipine [systematic name: dimethyl
2,6-dimethyl-4-(2-nitrophenyl)- 1,4-dihydropyridine-3,5-dicarboxylate] . The
dihedral an(5)<b>(su?)</b>\%.
;
_publ_section_comment
;
Compounds of the 1,4-dihydropyridine class exhibit calcium antagonistic
activity, as they inhibit the influx of Ca^2+^ ions through plasma membrane
channels (N\'unez-Vergara, Sunkel & Squella, 1994). Compounds of this
class
are currently being used in the treatment of a variety of cardiovascular
disorders, such as angina and hypertension (Triggle <i>et al.</i>,
1989;
Hurwitz <i>et al.</i>,  1991). Nifedipine [dimethyl
2,6-dimethyl-4-(2-nitrophenyl)-1,4-dihydropyridine-3,5-dicarboxylate], is the
best known member of this class. The molecular structure of (I) is shown in
Fig. 1. The bond lengths and angles are within normal ranges (Allen <i>et
al.</i>, 1987). The dihedral angle between the nitrosophenyl ring and
the
pyridine ring is 67.1\%.
;
_publ_section_acknowledgements
;
This study was supported by the Tianjin Natural Science Foundation
(10JCZDJC23900).
;
_publ_section_references
;
Allen, F. H., Kennard, O., Watson, D. G., Brammer, L., Orpen, A. G. &
Taylor, R. (1987). <i>J. Chem. Soc. Perkin Trans. 2</i>, pp. S1--19.
Chen, H., Qu, D., Wang, Q.-F. & Jiang, R. (2010). <i>Acta Cryst.</i>
E<b>66</b>, o619.
Hurwitz, L., Partridge, L. D. & Leach, J. K. (1991). In <i>Calcium
Channels: Their Properties, Functions, Regulation and Clinical Relevance</i>.
Boca Raton, Florida, USA: CRC Press.
N\'unez-Vergara, L. J., Sunkel, C. & Squella, J. A. (1994). <i>J.
Pharm. Sci.</i> <b>83</b>, 502--507.
Rigaku  (2005). <i>CrystalClear</i> and <i>CrystalStructure</i>. Rigaku
Corporation, Tokyo, Japan. <b>[Added. OK?]</b>
Rowan, K. R. & Holt, E. M. (1996). <i>Acta Cryst.</i> C<b>52</b>,
1565--1570.
Rowan, K. R. & Holt, E. M. (1997<i>a</i>). <i>Acta Cryst.</i> C<b>53</b>,
106--108.
Rowan, K. R. & Holt, E. M. (1997<i>b</i>). <i>Acta Cryst.</i> C<b>53</b>,
257--261.
Schultheiss, N., Roe, M. & Smit, J. P. (2010). <i>Acta Cryst.</i>
E<b>66</b>, o2297--o2298.
Sheldrick, G. M. (2008). <i>Acta Cryst.</i> A<b>64</b>, 112--122.
Triggle, D. J., Langs, D. A. & Janis, R. A. (1989). <i>Med. Res.
Rev.</i> <b>9</b>, 123--180.
;
_publ_section_related_literature
;
For the calcium antagonistic activity of 1,4-dihydropyridines, see:
N\'unez-Vergara <i>et al.</i> (1994) and for their use in the treatment
of a
variety of cardiovascular disorders, such as angina and hypertension, see:
Triggle <i>et al.</i> (1989); Hurwitz <i>et al.</i> (1991). For
standard bond
lengths, see: Allen <i>et al.</i> (1987). For related literature, see:
Chen <i>et al.</i>
(2010);
Rowan & Holt (1996, 1997<i>a</i>,<i>b</i>); Schultheiss
<i>et al.</i> (2010).
;
_publ_section_exptl_prep
;
The title compound was prepared by adding following steps. 1: Add 1 g nifedipine
and 10 g (NH~4~)~2~S~2~O~8~ to the 100 ml acetone solution(50%). 2: Stir for 12
h at 30 \%C.3:Regulate the solution to pH=8 with Na~2~CO~3~. The resulting
solution was extracted with methylene chloride. The organic layer was dried
over MgSO~4~ and evaporated under reduced pressure. Following washing the
extract with water, crystals of suitable size for single-crystal analysis were
recrystallized from methanol.
;
_publ_section_exptl_refinement
;
H atoms were positioned geometrically, with C---H = 0.93 and 0.96 A \% for
aromatic and methyl H atoms, respectively, and constrained to ride on their
parent atoms, with <i>U</i>~iso~(H) = xUeq(C), where <i>x</i> = 1.2 for
aromatic and <i>x</i> = 1.5 for methyl H atoms.
;
