# Supplementary material for: Dimethyl 2,6-dimethyl-4-(2-nitro­phen­yl)pyridine-3,5-dicarboxyl­ate
Source: Acta Crystallogr Sect E Struct Rep Online. 2011 Oct 5;67(Pt 11):o2820. doi: 10.1107/S1600536811039626 (PMC3247561; doi:10.1107/S1600536811039626)
Supplement: Supplementary file 2 [file e-67-o2820-Isup2.hkl]

# 
# h,k,l, Fc-squared, Fo-squared, sigma(Fo-squared) and status flag 
# 
data_I
_shelx_title ' m110818f1 in P-1' 
_shelx_refln_list_code          4 
_shelx_F_calc_maximum      104.47 
_exptl_crystal_F_000       360.00 
_reflns_d_resolution_high  0.7593 
 
loop_ 
 _symmetry_equiv_pos_as_xyz 
 'x, y, z' 
 '-x, -y, -z' 
 
_cell_length_a     7.5779 
_cell_length_b     8.1411 
_cell_length_c    14.2348 
_cell_angle_alpha 103.316 
_cell_angle_beta   93.747 
_cell_angle_gamma 105.389 
 
_shelx_F_squared_multiplier     1.000 
 
loop_ 
 _refln_index_h 
 _refln_index_k 
 _refln_index_l 
 _refln_F_squared_calc 
 _refln_F_squared_meas 
 _refln_F_squared_sigma 
 _refln_observed_status 
   1   0   0     1864.10     1760.26     45.49 o 
   2   0   0      204.74      230.79      3.57 o 
   3   0   0      725.79      752.99     23.15 o 
   4   0   0      193.22      221.63      6.00 o 
   5   0   0      105.35      107.98      6.04 o 
   6   0   0       13.14       17.81      4.59 o 
   7   0   0      311.87      326.83     17.38 o 
   8   0   0        0.79        0.09      1.51 o 
   9   0   0        7.90        5.10      8.78 o 
  -9   1   0       18.17       20.97     16.08 o 
  -8   1   0        0.88        0.80      1.46 o 
  -7   1   0       54.10       51.62      6.34 o 
  -6   1   0        9.29       11.00      5.96 o 
  -5   1   0       50.47       53.36      2.75 o 
  -4   1   0     1043.87     1161.68     18.79 o 
  -3   1   0      268.09      261.14      4.17 o 
  -2   1   0     1259.24     1175.96     57.35 o 
  -1   1   0     7026.63     5130.02    100.48 o 
   0   1   0     2619.08     2218.59     87.33 o 
   1   1   0      119.55      121.47      3.19 o 
   2   1   0      457.04      463.76     14.24 o 
   3   1   0      245.54      289.49      7.73 o 
   4   1   0       60.71       58.54      6.10 o 
   5   1   0      245.48      262.80     17.02 o 
   6   1   0      150.18      150.17      9.50 o 
   7   1   0      411.27      399.51     20.21 o 
   8   1   0       35.31       30.11      8.53 o 
   9   1   0        0.87        0.98      2.31 o 
  -9   2   0       40.62       43.43     10.16 o 
  -8   2   0       63.58       54.67      6.12 o 
  -7   2   0      110.57      104.90     10.92 o 
  -6   2   0       13.55       12.71      2.12 o 
  -5   2   0       35.38       33.06      2.22 o 
  -4   2   0       27.85       33.93      2.79 o 
  -3   2   0      135.18      146.65      5.30 o 
  -2   2   0     3352.80     3096.30     89.92 o 
  -1   2   0       61.28       57.14      1.41 o 
   0   2   0      863.43      701.29     12.33 o 
   1   2   0      126.38      131.26      3.00 o 
   2   2   0       62.20       67.89      2.25 o 
   3   2   0      279.12      274.32     14.43 o 
   4   2   0      110.71      134.31      8.58 o 
   5   2   0      133.79       96.06     39.30 o 
   6   2   0      204.98      185.89     11.57 o 
   7   2   0        2.30        4.80      3.28 o 
   8   2   0       16.31       18.36      4.40 o 
  -9   3   0       64.37       62.80     11.41 o 
  -8   3   0       51.96       57.29      7.56 o 
  -7   3   0       84.00       63.73     11.79 o 
  -6   3   0      432.13      450.12     13.03 o 
  -5   3   0       17.11       16.18      1.61 o 
  -4   3   0      416.74      450.15     14.54 o 
  -2   3   0      910.94      884.06     24.25 o 
  -1   3   0     1361.50     1286.80     23.54 o 
   0   3   0      235.70      251.11      5.74 o 
   1   3   0       10.04        4.86      1.73 o 
   2   3   0       92.71      106.07     12.87 o 
   3   3   0        6.62        9.35      5.29 o 
   4   3   0      294.22      314.23     24.84 o 
   5   3   0        4.44        2.38      1.95 o 
   6   3   0       31.88       32.43      3.86 o 
   7   3   0        8.67       10.72      8.21 o 
   8   3   0        1.87        1.76      2.29 o 
  -9   4   0      211.33      208.71     14.25 o 
  -8   4   0        2.63        3.66      2.27 o 
  -7   4   0        3.84        3.07      4.23 o 
  -6   4   0       31.48       31.23      5.83 o 
  -5   4   0       96.03      108.12     13.06 o 
  -4   4   0        8.55       10.30      5.72 o 
  -3   4   0      140.32      150.96      3.94 o 
  -2   4   0      813.16      846.55     15.29 o 
  -1   4   0      618.73      607.69     11.41 o 
   0   4   0        0.80        0.99      1.20 o 
   1   4   0      308.10      308.77      8.99 o 
   2   4   0       11.56        9.78      6.26 o 
   3   4   0       58.63       72.33      7.36 o 
   4   4   0      147.37      145.25     11.36 o 
   5   4   0        9.55        5.22      4.71 o 
   6   4   0       47.72       51.38     10.29 o 
   7   4   0        6.18        4.99      4.70 o 
  -9   5   0      191.39      179.20     27.52 o 
  -8   5   0       10.47        6.95      6.98 o 
  -7   5   0        0.78        2.39      2.15 o 
  -6   5   0        9.58       11.38      9.79 o 
  -5   5   0       77.32       79.86      5.88 o 
  -4   5   0       95.96       99.10     13.10 o 
  -3   5   0       79.99       82.77      3.50 o 
  -2   5   0        6.28        6.71      3.79 o 
  -1   5   0       72.76       64.87      4.65 o 
   0   5   0       72.35       75.71      6.41 o 
   1   5   0      193.51      200.35      9.92 o 
   2   5   0       74.67       72.68      6.34 o 
   3   5   0      232.33      232.27     15.90 o 
   4   5   0       30.53       35.12      6.26 o 
   5   5   0       27.52       30.96      4.88 o 
   6   5   0       91.01      110.08     18.30 o 
  -9   6   0      143.52      139.13     14.54 o 
  -8   6   0       46.38       41.08      7.75 o 
  -7   6   0       54.16       58.60      8.29 o 
  -6   6   0      117.51      120.94     17.70 o 
  -5   6   0      363.71      352.07     21.59 o 
  -4   6   0        1.59        0.82      0.54 o 
  -3   6   0      294.08      289.60     18.11 o 
  -2   6   0       28.93       36.52      4.24 o 
  -1   6   0       14.39       17.94      4.50 o 
   0   6   0        1.96        2.05      2.16 o 
   1   6   0       11.33       12.26      5.59 o 
   2   6   0     1448.21     1435.02     68.43 o 
   3   6   0       22.57       25.21      5.27 o 
   4   6   0       87.62       89.04     12.35 o 
   5   6   0      145.19      154.13     17.78 o 
   6   6   0       48.90       53.41     20.90 o 
  -8   7   0       21.37       17.25      8.71 o 
  -7   7   0        0.60        1.46      3.36 o 
  -6   7   0      121.36      108.90     21.80 o 
  -5   7   0      178.06      163.12     17.08 o 
  -4   7   0       24.18       28.74      4.32 o 
  -3   7   0        0.72        0.42      1.37 o 
  -2   7   0       95.56      101.26      8.12 o 
  -1   7   0       74.59       72.50      9.85 o 
   0   7   0      172.74      176.68     10.20 o 
   1   7   0     1263.09     1374.86     37.35 o 
   2   7   0      482.24      479.62     45.39 o 
   3   7   0       27.86       26.62      5.56 o 
   4   7   0        0.04       -0.05      2.73 o 
   5   7   0       11.62       19.23      6.67 o 
  -8   8   0        7.96        3.41     12.42 o 
  -7   8   0       23.18       25.39     10.02 o 
  -6   8   0        4.42        1.25      4.23 o 
  -5   8   0       14.33        7.83     17.15 o 
  -4   8   0       49.00       47.14      8.55 o 
  -3   8   0        6.21        3.31      5.14 o 
  -2   8   0        9.88        7.73      4.84 o 
  -1   8   0        2.63        2.28      3.38 o 
   0   8   0      128.35      137.44     12.20 o 
   1   8   0      148.65      153.22     11.23 o 
   2   8   0       63.17       49.43      8.27 o 
   3   8   0        0.31       -0.10      1.62 o 
  -7   9   0       20.64       20.86      6.88 o 
  -6   9   0       21.46       13.18     22.12 o 
  -5   9   0        5.11        7.41     11.33 o 
  -4   9   0       65.15       64.36     14.81 o 
  -3   9   0        7.57        6.38      7.60 o 
  -2   9   0        4.57        3.30      3.70 o 
  -1   9   0      174.00      186.41     26.28 o 
   0   9   0       90.99      100.71      7.59 o 
   1   9   0       42.15       35.59      5.67 o 
   2   9   0        4.85        5.79      6.59 o 
  -5  10   0        0.19       -0.38      3.60 o 
  -4  10   0       14.46        7.67     14.09 o 
  -3  10   0        8.54       12.63     17.00 o 
  -2  10   0       37.45       42.54      9.82 o 
  -1  10   0        1.09        0.62      1.53 o 
   0 -10   1       78.91       78.95      9.97 o 
   1 -10   1      128.31      147.67     15.45 o 
   2 -10   1        5.14        7.45     10.36 o 
   3 -10   1        0.00        1.59      4.43 o 
   4 -10   1        2.37        2.15      2.50 o 
   5 -10   1        3.27        3.30      3.59 o 
  -2  -9   1       14.44        7.30     12.02 o 
  -1  -9   1       10.17        6.56      9.62 o 
   0  -9   1       64.66       66.57      6.51 o 
   1  -9   1       15.01       14.50     10.36 o 
   2  -9   1       12.07       10.76      3.34 o 
   3  -9   1        3.89        6.41      7.90 o 
   4  -9   1       44.57       42.33     11.30 o 
   5  -9   1       79.13       71.97     11.31 o 
   6  -9   1       14.93        8.63     13.97 o 
   7  -9   1       31.10       41.21     10.86 o 
  -4  -8   1       16.64       15.85     13.30 o 
  -3  -8   1       14.25        8.85     10.22 o 
  -2  -8   1       36.32       34.01      8.53 o 
  -1  -8   1       23.62       20.96      5.19 o 
   0  -8   1      358.17      341.82     35.70 o 
   1  -8   1       29.45       29.08      6.18 o 
   2  -8   1       22.20       22.46      4.10 o 
   3  -8   1       12.64       10.97      2.36 o 
   4  -8   1      109.96      118.19     15.23 o 
   5  -8   1      143.75      151.47     25.19 o 
   6  -8   1        6.32        5.81      7.00 o 
   7  -8   1        0.33        0.72      3.27 o 
   8  -8   1        0.19        0.41      3.32 o 
  -5  -7   1       15.42        1.62      6.75 o 
  -4  -7   1        0.21        0.07      2.30 o 
  -3  -7   1       10.07       10.79      8.03 o 
  -2  -7   1        7.05        3.78      3.97 o 
  -1  -7   1      329.04      346.38     18.70 o 
   0  -7   1        4.36        4.37      3.25 o 
   1  -7   1      459.19      422.25     26.36 o 
   2  -7   1        7.29        5.77      3.30 o 
   3  -7   1       73.62       79.15      6.65 o 
   4  -7   1      173.71      158.30     13.37 o 
   5  -7   1        6.98        3.72      7.49 o 
   6  -7   1        3.05        4.67     10.08 o 
   7  -7   1       11.19       10.30      3.97 o 
   8  -7   1       72.15       84.84     15.24 o 
   9  -7   1       28.09       20.44      4.85 o 
  -6  -6   1       20.58       27.45      7.13 o 
  -5  -6   1       28.87       22.14      6.07 o 
  -4  -6   1       21.70       21.37     13.33 o 
  -3  -6   1        0.00        0.13      1.88 o 
  -2  -6   1       27.47       23.28      5.46 o 
  -1  -6   1        1.04        0.84      1.24 o 
   0  -6   1      478.77      472.74     36.16 o 
   1  -6   1        6.69        6.85      4.79 o 
   2  -6   1       95.34       96.97      8.61 o 
   3  -6   1        2.42        4.33      2.52 o 
   4  -6   1        4.76        8.22      7.51 o 
   5  -6   1      243.79      268.14     25.04 o 
   6  -6   1        0.03        0.53      3.05 o 
   7  -6   1       12.71       15.91     13.23 o 
   8  -6   1      125.43      127.91     18.06 o 
   9  -6   1       85.92       90.38     10.66 o 
  -7  -5   1        5.83        6.50     13.51 o 
  -6  -5   1        6.82        9.53     15.44 o 
  -5  -5   1       49.09       52.05      7.93 o 
  -4  -5   1        0.81        1.28      2.36 o 
  -3  -5   1       16.18       17.15     11.07 o 
  -2  -5   1        5.90        4.52      2.64 o 
  -1  -5   1      146.76      149.28      8.05 o 
   0  -5   1      128.69      129.32      7.50 o 
   1  -5   1       64.27       74.30      9.39 o 
   2  -5   1       26.25       27.00      2.38 o 
   3  -5   1       61.75       62.61      2.89 o 
   4  -5   1        0.29        1.21      3.05 o 
   5  -5   1        0.38        1.74      1.78 o 
   6  -5   1       33.02       27.14      4.70 o 
   7  -5   1       70.58       70.15      6.91 o 
   8  -5   1       56.74       55.81      6.67 o 
   9  -5   1        6.56        6.84      5.70 o 
  -7  -4   1        1.93        3.21      4.53 o 
  -6  -4   1        0.22        1.07      2.30 o 
  -5  -4   1       28.15       22.77     13.35 o 
  -4  -4   1       55.78       61.12      6.49 o 
  -3  -4   1        2.72        3.72      2.17 o 
  -2  -4   1      141.83      134.93      6.34 o 
  -1  -4   1       46.34       50.19      5.48 o 
   0  -4   1       41.76       31.35      2.36 o 
   1  -4   1       44.01       46.70      2.45 o 
   2  -4   1     1289.73     1351.34     22.00 o 
   3  -4   1      185.75      204.86      8.63 o 
   4  -4   1       36.69       35.72      3.68 o 
   5  -4   1       27.93       29.87      4.95 o 
   6  -4   1       26.02       25.94      5.08 o 
   7  -4   1      100.79      112.07      9.15 o 
   8  -4   1       43.00       44.97      6.63 o 
   9  -4   1       30.84       28.75      4.81 o 
  -8  -3   1       71.62       73.65      9.66 o 
  -7  -3   1        0.54        0.20      1.26 o 
  -6  -3   1        0.22        3.54      2.59 o 
  -5  -3   1        3.82        1.75      2.75 o 
  -4  -3   1       45.44       51.97      6.14 o 
  -3  -3   1       12.86       14.34      8.30 o 
  -2  -3   1      181.91      156.28     10.92 o 
  -1  -3   1       85.52       74.77      2.86 o 
   0  -3   1      101.46       92.46      2.81 o 
   1  -3   1      835.99      826.55     10.17 o 
   2  -3   1     3092.99     2963.28     60.42 o 
   3  -3   1      187.13      200.28      6.90 o 
   4  -3   1       33.41       13.41     13.53 o 
   5  -3   1      114.71      130.88      6.33 o 
   6  -3   1        0.01        0.10      0.45 o 
   7  -3   1       30.13       15.09     12.17 o 
   8  -3   1      155.81      176.72     19.85 o 
   9  -3   1      165.05      171.21     25.89 o 
  -8  -2   1        0.01        0.78      2.20 o 
  -7  -2   1       16.19       10.07      5.05 o 
  -6  -2   1       50.29       42.37      5.68 o 
  -5  -2   1        5.49        5.69      2.78 o 
  -4  -2   1       21.94       18.96      2.84 o 
  -3  -2   1      566.07      634.12     28.47 o 
  -2  -2   1      504.14      555.06     17.76 o 
  -1  -2   1       30.52       29.49      1.48 o 
   0  -2   1      232.23      232.39      3.90 o 
   1  -2   1      188.43      195.65      5.78 o 
   2  -2   1      682.80      693.23     12.68 o 
   3  -2   1       69.85       72.87      1.78 o 
   4  -2   1       15.84       17.59      1.67 o 
   5  -2   1      161.61      162.30      5.51 o 
   6  -2   1      652.60      673.91     28.57 o 
   7  -2   1       15.87       13.26      8.73 o 
   8  -2   1        5.00        5.10      2.87 o 
   9  -2   1        0.84        0.17      2.42 o 
  -9  -1   1        0.02       -0.88      2.57 o 
  -8  -1   1        1.45        0.14      2.41 o 
  -7  -1   1       21.06       20.98      3.40 o 
  -6  -1   1      136.08      152.80      8.98 o 
  -5  -1   1        0.43        0.84      1.09 o 
  -4  -1   1       88.71       88.59      5.86 o 
  -3  -1   1       81.96       87.37      8.01 o 
  -2  -1   1       19.25       21.99      1.11 o 
  -1  -1   1     1773.90     1427.77     48.80 o 
   0  -1   1      111.86      103.63      1.99 o 
   1  -1   1      873.65      802.24     13.74 o 
   2  -1   1      157.85      153.30      4.20 o 
   3  -1   1      175.77      185.72      3.36 o 
   4  -1   1        3.33        7.72      1.83 o 
   5  -1   1        6.76       12.57      4.92 o 
   6  -1   1      176.43      181.79      7.81 o 
   7  -1   1        1.05        1.01      1.38 o 
   8  -1   1       30.72       29.34      3.19 o 
   9  -1   1        0.00       -0.21      3.25 o 
  -9   0   1       23.74       22.70      5.94 o 
  -8   0   1        0.02        0.62      4.12 o 
  -7   0   1       33.03       37.20      4.75 o 
  -6   0   1        6.34        9.37      5.11 o 
  -5   0   1       25.80       20.36      2.22 o 
  -4   0   1     1297.24     1243.39     59.56 o 
  -3   0   1       33.59       32.27      1.48 o 
  -2   0   1      734.14      704.43     12.53 o 
  -1   0   1        0.04        0.80      0.52 o 
   0   0   1       61.90       57.29      1.85 o 
   1   0   1       87.33       84.27      2.00 o 
   2   0   1     4604.08     4008.67     98.18 o 
   3   0   1      212.13      236.11      5.90 o 
   4   0   1      597.90      639.06     20.02 o 
   5   0   1        7.34        3.52      3.74 o 
   6   0   1       68.61       70.30      7.02 o 
   7   0   1       24.74       20.32      4.06 o 
   8   0   1        1.88        1.79      2.64 o 
   9   0   1        7.79        9.05      9.41 o 
  -9   1   1        3.53        4.10      9.34 o 
  -8   1   1        1.54        1.29      1.46 o 
  -7   1   1       78.75       77.75     14.11 o 
  -6   1   1        1.17        1.64      1.46 o 
  -5   1   1       30.56       32.40      2.40 o 
  -4   1   1      378.10      367.65      6.06 o 
  -3   1   1     1300.63     1307.26     29.33 o 
  -2   1   1     2154.75     1960.94     56.83 o 
  -1   1   1     1125.47     1026.02      9.98 o 
   0   1   1      448.98      403.75      7.48 o 
   1   1   1      327.77      355.08     17.27 o 
   2   1   1      617.49      616.61      8.04 o 
   3   1   1      927.51     1083.00     57.87 o 
   4   1   1       22.84       20.87      2.93 o 
   5   1   1        2.43        3.52      2.34 o 
   6   1   1       28.38       12.38      8.53 o 
   7   1   1       12.59        2.77      3.26 o 
   8   1   1       26.18       25.28      5.26 o 
   9   1   1       12.00        8.45     11.26 o 
  -9   2   1       17.09       16.44     13.05 o 
  -8   2   1       44.17       49.17      5.33 o 
  -7   2   1      101.39       94.14     12.35 o 
  -6   2   1       51.91       51.89      6.34 o 
  -5   2   1       20.82       22.33      1.68 o 
  -4   2   1        8.72       10.85      1.32 o 
  -3   2   1      455.72      464.95      9.29 o 
  -2   2   1      779.55      761.79     11.20 o 
  -1   2   1      111.82      104.37      1.95 o 
   0   2   1     1483.26     1280.70     32.75 o 
   1   2   1      119.21      121.03      4.84 o 
   2   2   1       98.89       93.53      2.83 o 
   3   2   1      541.08      542.36     17.24 o 
   4   2   1       15.04       18.76      4.25 o 
   5   2   1        5.67        4.84      2.52 o 
   6   2   1       17.09       11.77      3.22 o 
   7   2   1        8.52        9.34      6.31 o 
   8   2   1       28.79       36.20      7.07 o 
  -9   3   1       24.08       18.33      7.39 o 
  -8   3   1       42.33       46.61      6.42 o 
  -7   3   1       56.50       54.70      6.23 o 
  -6   3   1       97.92       99.70      3.35 o 
  -5   3   1      325.45      322.37     12.00 o 
  -4   3   1      103.61      100.65      4.11 o 
  -3   3   1      169.29      175.67      4.05 o 
  -2   3   1      372.29      370.60      7.21 o 
  -1   3   1      118.86      147.33      3.98 o 
   0   3   1       63.97       59.96      2.47 o 
   1   3   1      252.14      247.42      6.13 o 
   2   3   1       36.69       28.23      4.81 o 
   3   3   1      182.27      195.03     10.01 o 
   4   3   1      256.43      263.74     21.06 o 
   5   3   1       54.88       58.52      8.83 o 
   6   3   1      109.81      113.46      8.91 o 
   7   3   1        3.80        2.66      2.84 o 
   8   3   1       12.14        8.59     12.44 o 
  -9   4   1       30.97       29.54      7.67 o 
  -8   4   1       14.21       10.32      7.36 o 
  -7   4   1      121.11      135.08     10.40 o 
  -6   4   1       84.19       79.95      8.82 o 
  -5   4   1      179.74      173.82     14.23 o 
  -4   4   1      107.95      111.05      6.38 o 
  -3   4   1        8.21        6.61      1.31 o 
  -2   4   1      353.72      349.18     11.57 o 
  -1   4   1       39.79       41.03      2.54 o 
   0   4   1      101.91      109.31      6.30 o 
   1   4   1       36.92       47.61      5.23 o 
   2   4   1       11.69       15.61      3.19 o 
   3   4   1      703.28      706.76     42.39 o 
   4   4   1        3.44        2.58      2.76 o 
   5   4   1       14.90       13.88      9.08 o 
   6   4   1       39.63       29.31      6.45 o 
   7   4   1        0.08        0.94      2.00 o 
  -9   5   1       39.97       44.61     10.16 o 
  -8   5   1      112.69      116.95     10.62 o 
  -7   5   1       42.78       37.82      6.04 o 
  -6   5   1      133.55      133.89      8.07 o 
  -5   5   1        0.36        0.76      1.59 o 
  -4   5   1       98.56       86.93      5.94 o 
  -3   5   1      211.60      199.64      8.99 o 
  -2   5   1      150.51      139.69      5.73 o 
  -1   5   1       27.91       24.97      3.36 o 
   0   5   1       44.48       53.35      5.08 o 
   1   5   1        0.19        0.94      1.39 o 
   2   5   1      106.01      104.06      6.84 o 
   3   5   1        0.68        1.67      2.45 o 
   4   5   1       71.25       71.37      7.65 o 
   5   5   1        3.04        5.84      5.93 o 
   6   5   1        1.57        1.12      3.74 o 
  -9   6   1        1.52       -0.33      4.39 o 
  -8   6   1        3.21        3.13      4.56 o 
  -7   6   1        0.35        0.50      1.93 o 
  -6   6   1        1.13        0.63      2.15 o 
  -5   6   1       26.98       21.84      6.14 o 
  -4   6   1      141.58      122.80      7.74 o 
  -3   6   1        0.12        0.45      0.80 o 
  -2   6   1      320.10      316.81     24.46 o 
  -1   6   1       28.36       29.62      5.50 o 
   0   6   1      382.67      388.79     15.94 o 
   1   6   1      210.55      200.79     11.37 o 
   2   6   1       33.40       34.17      5.97 o 
   3   6   1       13.19       10.81      6.97 o 
   4   6   1       24.16       25.58      5.99 o 
   5   6   1       18.01       15.10      5.50 o 
  -8   7   1       32.79       28.04      6.76 o 
  -7   7   1        0.12        0.71      3.22 o 
  -6   7   1        2.61        5.21      7.14 o 
  -5   7   1        7.02        8.29     10.38 o 
  -4   7   1       18.33       18.18      3.17 o 
  -3   7   1      401.05      407.96     22.70 o 
  -2   7   1       13.06        6.52      5.55 o 
  -1   7   1      103.56      113.75      7.41 o 
   0   7   1      128.82      139.10     10.94 o 
   1   7   1       15.77       17.40      3.35 o 
   2   7   1        5.45        4.49      5.36 o 
   3   7   1      158.14      168.25     24.93 o 
   4   7   1      142.35      144.04     16.27 o 
  -8   8   1        4.62        3.49      8.83 o 
  -7   8   1        7.30        6.45     12.83 o 
  -6   8   1       14.57       13.89     18.30 o 
  -5   8   1        2.64        2.51      4.58 o 
  -4   8   1        0.20        1.85      5.90 o 
  -3   8   1      109.71       90.86      8.13 o 
  -2   8   1        1.74        1.40      2.58 o 
  -1   8   1      139.90      140.89     12.07 o 
   0   8   1        4.50        7.77      4.77 o 
   1   8   1       17.51       21.05      3.19 o 
   2   8   1       21.39       14.44     12.73 o 
   3   8   1       65.79       64.63      8.90 o 
  -7   9   1        0.05        1.87      2.09 o 
  -6   9   1        6.62        2.94      7.24 o 
  -5   9   1        4.13        1.68      6.40 o 
  -4   9   1       15.56       16.46     22.29 o 
  -3   9   1       11.02       10.42     13.19 o 
  -2   9   1        2.22        4.18      5.66 o 
  -1   9   1       20.55       17.85     12.79 o 
   0   9   1        6.08        4.45      3.56 o 
   1   9   1        1.48        1.69      2.22 o 
   2   9   1        0.67        1.57      4.22 o 
  -5  10   1        0.21        1.60      2.56 o 
  -4  10   1        9.45        4.63      7.56 o 
  -3  10   1       11.26        9.87     16.39 o 
  -2  10   1        0.48        1.07      4.18 o 
  -1  10   1       15.14       14.51      4.36 o 
   0 -10   2       49.48       56.17      7.67 o 
   1 -10   2       40.61       35.95      6.86 o 
   2 -10   2       25.30       30.80      8.48 o 
   3 -10   2       71.87       82.24     15.00 o 
   4 -10   2        8.83        7.69     18.29 o 
   5 -10   2        3.82        1.29      3.22 o 
  -2  -9   2        5.58        4.80      4.09 o 
  -1  -9   2      172.67      183.88     12.93 o 
   0  -9   2       39.61       34.84      6.52 o 
   1  -9   2       93.83       99.75     14.49 o 
   2  -9   2       21.36       20.52      4.20 o 
   3  -9   2        1.22        0.82      2.45 o 
   4  -9   2       92.21       95.18     20.58 o 
   5  -9   2        0.02        1.57      4.49 o 
   6  -9   2        6.80        2.89      3.58 o 
   7  -9   2        6.24        0.79      5.70 o 
  -4  -8   2       20.98       29.11      6.40 o 
  -3  -8   2        2.78        0.62      3.26 o 
  -2  -8   2       25.53       22.03      3.79 o 
  -1  -8   2       20.73       16.42      9.62 o 
   0  -8   2      266.34      249.82     23.09 o 
   1  -8   2        0.26        0.81      1.46 o 
   2  -8   2      111.57      110.70      9.00 o 
   3  -8   2       47.88       39.85      4.35 o 
   4  -8   2      184.70      172.77     20.59 o 
   5  -8   2        4.21        6.52      7.11 o 
   6  -8   2       21.38       16.66     15.15 o 
   7  -8   2       76.55       67.18     14.47 o 
   8  -8   2        3.85        0.63      3.97 o 
  -5  -7   2       20.72       21.13      7.27 o 
  -4  -7   2       13.25       14.75      4.76 o 
  -3  -7   2      249.47      245.58     27.39 o 
  -2  -7   2        2.50        3.47      2.09 o 
  -1  -7   2      137.36      143.69      9.36 o 
   0  -7   2      209.24      206.59     12.95 o 
   1  -7   2      182.61      201.71     14.20 o 
   2  -7   2       33.89       28.08      3.74 o 
   3  -7   2       64.60       63.97      5.55 o 
   4  -7   2       79.51       72.40     11.71 o 
   5  -7   2       18.40       21.39     19.08 o 
   6  -7   2       16.13        7.65      8.34 o 
   7  -7   2       92.25       81.26     17.56 o 
   8  -7   2        4.54        2.57      4.03 o 
  -6  -6   2       12.88        8.72     21.22 o 
  -5  -6   2        9.74       10.29      6.82 o 
  -4  -6   2       72.11       76.53     10.52 o 
  -3  -6   2      317.52      319.88     23.32 o 
  -2  -6   2        6.03        5.79      2.94 o 
  -1  -6   2       30.24       31.72      5.36 o 
   0  -6   2      344.91      360.07     28.55 o 
   1  -6   2      318.28      321.05     25.11 o 
   2  -6   2        5.63        7.13      4.52 o 
   3  -6   2        7.66        7.81      1.69 o 
   4  -6   2       15.55       14.81     13.37 o 
   5  -6   2      202.56      222.12     21.65 o 
   6  -6   2       84.80       91.01     11.32 o 
   7  -6   2       63.23       61.25      8.39 o 
   8  -6   2        4.00        4.04      7.03 o 
   9  -6   2        9.02       11.57     12.73 o 
  -7  -5   2       57.58       -1.07      4.85 o 
  -6  -5   2        0.00       -0.37      3.31 o 
  -5  -5   2       14.26       12.31      9.71 o 
  -4  -5   2      375.15      426.30     27.72 o 
  -3  -5   2       59.47       64.47      6.99 o 
  -2  -5   2      640.89      679.39     28.79 o 
  -1  -5   2        0.92        1.34      2.00 o 
   0  -5   2        7.97        7.71      4.73 o 
   1  -5   2      405.86      445.79     12.11 o 
   2  -5   2       56.65       49.19      2.87 o 
   3  -5   2       12.21       11.46      1.36 o 
   4  -5   2       17.37       24.20      5.13 o 
   5  -5   2        6.83        8.06      5.14 o 
   6  -5   2        9.95       12.84     10.75 o 
   7  -5   2       36.66       36.65      6.57 o 
   8  -5   2       10.69        9.49      7.95 o 
   9  -5   2        4.60        2.47      4.59 o 
  -7  -4   2        2.77        2.29      3.44 o 
  -6  -4   2       35.98       36.10      7.73 o 
  -5  -4   2      144.78      133.74     11.64 o 
  -4  -4   2       23.91       26.91     13.50 o 
  -3  -4   2       60.43       62.57      6.64 o 
  -2  -4   2      853.71      921.67     43.13 o 
  -1  -4   2      137.52      126.19      8.32 o 
   0  -4   2      509.44      550.35     11.39 o 
   1  -4   2      105.25      101.63      3.61 o 
   2  -4   2      189.65      194.10      4.81 o 
   3  -4   2     2665.61     2511.83    168.49 o 
   4  -4   2       68.97       82.77      5.67 o 
   5  -4   2      290.05      303.94     23.56 o 
   6  -4   2       10.21        7.96      4.83 o 
   7  -4   2        1.28        2.75      4.02 o 
   8  -4   2       64.82       63.76      6.98 o 
   9  -4   2        0.01        0.47      1.65 o 
  -8  -3   2       24.00       24.96      9.28 o 
  -7  -3   2       14.51       13.21     12.16 o 
  -6  -3   2      189.33      157.29     12.14 o 
  -5  -3   2       87.58       76.55      8.17 o 
  -4  -3   2       60.18       63.53      6.87 o 
  -3  -3   2       12.68       16.48      2.16 o 
  -2  -3   2     2238.90     2244.72    173.01 o 
  -1  -3   2        2.80        3.25      1.19 o 
   0  -3   2        1.49        2.46      0.95 o 
   1  -3   2     3754.42     3461.61     41.07 o 
   2  -3   2       16.46       31.09     15.10 o 
   3  -3   2      661.03      635.21     11.95 o 
   4  -3   2      891.23      929.62     21.70 o 
   5  -3   2        6.67        4.72      1.31 o 
   6  -3   2        0.09        0.54      0.46 o 
   7  -3   2        6.08        3.54      4.08 o 
   8  -3   2       34.87       39.80      7.80 o 
   9  -3   2        0.56        0.21      2.07 o 
  -8  -2   2       14.97       15.75      5.01 o 
  -7  -2   2        1.21        0.96      2.58 o 
  -6  -2   2       13.88        4.66      2.25 o 
  -5  -2   2      213.97      179.79     23.62 o 
  -4  -2   2      451.79      437.00     14.65 o 
  -3  -2   2      504.97      569.92     16.15 o 
  -2  -2   2      760.67      777.85     38.25 o 
  -1  -2   2       38.53       37.53      1.39 o 
   0  -2   2       26.45       31.62      1.75 o 
   1  -2   2     9107.78     8152.43    231.29 o 
   2  -2   2     1580.06     1563.11     26.44 o 
   3  -2   2       58.01       60.05      1.64 o 
   4  -2   2       37.40       31.60      2.98 o 
   5  -2   2      638.70      677.84     24.50 o 
   6  -2   2      175.94      168.50      6.23 o 
   7  -2   2       79.82       85.19      5.95 o 
   8  -2   2       72.58       68.30      7.10 o 
   9  -2   2        3.50        1.20      2.01 o 
  -9  -1   2       40.59       47.75      7.40 o 
  -8  -1   2        0.30        0.69      1.74 o 
  -7  -1   2       22.62       16.54      2.86 o 
  -6  -1   2       17.13       18.21      2.76 o 
  -5  -1   2       52.45       48.66      2.85 o 
  -4  -1   2      324.52      342.02      8.49 o 
  -3  -1   2     3021.18     3016.62    231.03 o 
  -2  -1   2        0.70        0.66      0.52 o 
  -1  -1   2     6101.89     5078.50    256.09 o 
   0  -1   2      912.54      872.84     20.39 o 
   1  -1   2     2463.80     2095.64     70.09 o 
   2  -1   2      577.38      524.43     14.15 o 
   3  -1   2        4.49        4.39      1.31 o 
   4  -1   2      161.95      169.83      5.05 o 
   5  -1   2      225.84      264.26     11.95 o 
   6  -1   2       21.06       24.83      3.91 o 
   7  -1   2       34.77       32.19      4.80 o 
   8  -1   2        9.03        4.43      4.79 o 
   9  -1   2       37.70       25.11     27.66 o 
  -9   0   2       14.42       18.28      4.92 o 
  -8   0   2       15.22        4.53      8.36 o 
  -7   0   2       31.62       31.18      4.09 o 
  -6   0   2       63.73       63.02      6.64 o 
  -5   0   2     1145.36     1342.15    126.02 o 
  -4   0   2       35.69       31.29      3.06 o 
  -3   0   2        8.47       11.03      1.21 o 
  -2   0   2     2291.25     2104.71     64.07 o 
  -1   0   2       21.43       25.76      0.79 o 
   0   0   2      572.01      533.11     32.99 o 
   1   0   2      216.29      216.97      2.85 o 
   2   0   2     8538.51     7838.01    234.24 o 
   3   0   2      233.68      245.43      5.02 o 
   4   0   2      994.62     1088.52     25.58 o 
   5   0   2        4.98        3.31      2.00 o 
   6   0   2        0.42        0.27      1.08 o 
   7   0   2        1.31        2.02      2.23 o 
   8   0   2      109.13       94.52     11.17 o 
   9   0   2        6.50        4.56      4.60 o 
  -9   1   2        3.72        2.71      3.46 o 
  -8   1   2        7.82        7.52      7.62 o 
  -7   1   2      295.07      292.23     14.80 o 
  -6   1   2        0.73        1.04      0.78 o 
  -5   1   2      336.25      335.83      8.81 o 
  -4   1   2        0.01        0.33      0.41 o 
  -3   1   2       79.09       97.01      2.98 o 
  -2   1   2     1499.52     1331.01     26.17 o 
  -1   1   2       85.73       82.60      1.46 o 
   0   1   2     1043.31      960.69     15.28 o 
   1   1   2     4196.15     4078.46    101.29 o 
   2   1   2     3590.84     3310.75    192.48 o 
   3   1   2      219.86      258.00      8.67 o 
   4   1   2        0.47        0.39      1.06 o 
   5   1   2       58.59       52.56      4.87 o 
   6   1   2        2.92        2.84      2.35 o 
   7   1   2       13.09       15.88      4.13 o 
   8   1   2        3.69        1.58      1.65 o 
  -9   2   2        0.29        0.41      2.75 o 
  -8   2   2       19.24       17.96      3.19 o 
  -7   2   2        8.07        6.90      4.50 o 
  -6   2   2        9.43       12.91      1.86 o 
  -5   2   2      317.06      342.39      8.74 o 
  -4   2   2       92.58       92.44      3.23 o 
  -3   2   2      186.50      191.74      3.27 o 
  -2   2   2      137.17      139.21      2.60 o 
  -1   2   2      747.70      705.38      7.66 o 
   0   2   2     1026.72     1005.11     31.91 o 
   1   2   2        0.25        0.44      0.69 o 
   2   2   2       11.18       10.65      1.80 o 
   3   2   2       38.01       41.73      5.83 o 
   4   2   2      478.29      483.45     26.77 o 
   5   2   2      205.58      199.45     12.28 o 
   6   2   2       28.15       22.62      4.29 o 
   7   2   2       25.66       20.17      8.25 o 
   8   2   2       26.94       24.20      5.86 o 
  -9   3   2       93.30      107.72     14.64 o 
  -8   3   2      534.17      539.10    462.12 o 
  -7   3   2      600.76      624.08     19.48 o 
  -6   3   2       40.42       37.95      4.46 o 
  -5   3   2        0.61        1.35      0.85 o 
  -4   3   2     1038.98     1060.03     32.14 o 
  -3   3   2      197.95      210.85      5.41 o 
  -2   3   2     1153.37     1181.78     15.14 o 
  -1   3   2       18.45       22.73      1.45 o 
   0   3   2      822.54      948.31     21.56 o 
   1   3   2       10.81       16.93      2.08 o 
   2   3   2      663.38      687.34     20.98 o 
   3   3   2       57.99       58.73      5.15 o 
   4   3   2        6.14        7.00      3.80 o 
   5   3   2        4.09        4.83      4.13 o 
   6   3   2       75.89       75.32      8.04 o 
   7   3   2        3.32        2.79      3.21 o 
   8   3   2        1.65        1.47      2.92 o 
  -9   4   2       25.30       17.65     25.79 o 
  -8   4   2      494.28      478.21     15.75 o 
  -7   4   2      692.00      723.56     52.06 o 
  -6   4   2       18.66       18.54      2.85 o 
  -5   4   2       19.67       24.42      4.18 o 
  -4   4   2      588.16      643.97     16.99 o 
  -3   4   2      279.98      296.00      7.93 o 
  -2   4   2       40.57       53.34      5.31 o 
  -1   4   2     1526.13     1703.11     37.93 o 
   0   4   2      799.38      827.72     25.09 o 
   1   4   2        1.65        3.49      1.78 o 
   2   4   2        1.11        1.83      1.21 o 
   3   4   2     1054.42     1131.63     43.50 o 
   4   4   2       25.16        2.05     11.47 o 
   5   4   2        7.26        8.16      6.38 o 
   6   4   2       15.86       15.13     15.13 o 
   7   4   2       71.05       82.67      8.36 o 
  -9   5   2        2.18        2.87      5.79 o 
  -8   5   2      200.03      187.00     24.97 o 
  -7   5   2       20.21       22.25      3.56 o 
  -6   5   2      129.44      130.22      7.84 o 
  -5   5   2        9.25       11.69      8.26 o 
  -4   5   2       59.52       54.66      3.96 o 
  -3   5   2       37.98       34.80      2.67 o 
  -2   5   2       61.20       67.74      5.16 o 
  -1   5   2      383.06      454.05     23.92 o 
   0   5   2      195.80      187.91     11.63 o 
   1   5   2      100.70      102.21      7.76 o 
   2   5   2      474.18      502.37     18.75 o 
   3   5   2      359.89      383.59     30.35 o 
   4   5   2       73.23       79.91      8.50 o 
   5   5   2       22.01       28.23      5.49 o 
   6   5   2      121.86      144.30     15.89 o 
  -9   6   2       14.82        6.89     15.97 o 
  -8   6   2        0.85        0.45      2.15 o 
  -7   6   2       19.86       20.84      4.52 o 
  -6   6   2       21.88       19.02      4.32 o 
  -5   6   2      173.01      178.18     13.51 o 
  -4   6   2      208.16      228.31     14.31 o 
  -3   6   2      246.16      227.03     15.44 o 
  -2   6   2        6.28        6.96      5.07 o 
  -1   6   2      182.37      178.51      9.05 o 
   0   6   2      213.87      227.69     11.12 o 
   1   6   2      195.53      196.31     12.08 o 
   2   6   2      122.89      123.00     14.30 o 
   3   6   2        9.04       12.39      6.09 o 
   4   6   2       67.46       76.57     11.95 o 
   5   6   2        2.08        2.24      3.13 o 
  -8   7   2        0.15       -0.68      3.29 o 
  -7   7   2       16.38       21.40      5.82 o 
  -6   7   2        1.36        1.97      2.92 o 
  -5   7   2        5.75        8.15      9.33 o 
  -4   7   2      117.04       94.32      7.10 o 
  -3   7   2      462.68      476.19     18.77 o 
  -2   7   2       63.85       78.21     10.81 o 
  -1   7   2        0.96        1.72      2.73 o 
   0   7   2       59.67       59.15      7.66 o 
   1   7   2        2.99        1.08      2.32 o 
   2   7   2       47.38       43.64      6.46 o 
   3   7   2      141.17      152.03     12.70 o 
   4   7   2       27.21        7.30     14.26 o 
  -8   8   2        6.71        4.36      8.85 o 
  -7   8   2      124.22      138.64     21.84 o 
  -6   8   2        6.45        5.34      9.46 o 
  -5   8   2        1.84        0.87      3.03 o 
  -4   8   2       39.37       35.33      6.60 o 
  -3   8   2        6.25        2.30      2.08 o 
  -2   8   2        1.06        0.49      2.32 o 
  -1   8   2       10.94        9.42      7.38 o 
   0   8   2        0.56        0.56      1.66 o 
   1   8   2        3.85        1.59      2.70 o 
   2   8   2        0.57        0.32      2.59 o 
   3   8   2       90.99       91.50     15.73 o 
  -6   9   2       66.56       70.72     13.15 o 
  -5   9   2       57.03       57.93     18.94 o 
  -4   9   2        0.39        0.22      2.33 o 
  -3   9   2        0.57       -0.01      4.63 o 
  -2   9   2       33.04       25.60      4.32 o 
  -1   9   2       11.20       14.93      4.61 o 
   0   9   2        0.61        0.83      1.51 o 
   1   9   2       24.96       29.40      6.15 o 
  -4  10   2        0.51       -0.34      4.57 o 
  -3  10   2        6.69        3.17      5.54 o 
  -2  10   2       52.72       52.40     13.40 o 
   0 -10   3        0.46        0.49      1.90 o 
   1 -10   3      240.61      256.10     25.09 o 
   2 -10   3       66.70       68.82     15.00 o 
   3 -10   3       49.18       55.42     12.00 o 
   4 -10   3        0.10        0.45      2.56 o 
   5 -10   3        8.23        5.12      8.33 o 
  -2  -9   3        4.84        4.30      4.85 o 
  -1  -9   3       23.21       23.75      4.62 o 
   0  -9   3        5.11        7.83      5.32 o 
   1  -9   3        0.99        1.71      2.38 o 
   2  -9   3       69.74       62.71      6.93 o 
   3  -9   3       78.60       64.81     10.31 o 
   4  -9   3       41.86       41.22     10.68 o 
   5  -9   3        2.66        3.31      5.04 o 
   6  -9   3        0.07        0.60      2.93 o 
   7  -9   3        7.94        5.93     12.57 o 
  -4  -8   3        1.23        0.73      2.09 o 
  -3  -8   3        0.04        0.86      2.05 o 
  -2  -8   3       13.35       17.09      5.04 o 
  -1  -8   3       26.26       29.30      4.91 o 
   0  -8   3       85.54       78.28      8.49 o 
   1  -8   3       14.48       13.55      9.87 o 
   2  -8   3       18.37       14.06      5.48 o 
   3  -8   3       13.62       12.21      7.99 o 
   4  -8   3        0.61        4.00      9.48 o 
   5  -8   3       58.38       60.38     11.87 o 
   6  -8   3       38.49       36.28      9.73 o 
   7  -8   3       30.84       34.85      8.26 o 
   8  -8   3        0.79        0.59      2.75 o 
  -5  -7   3       56.93       70.18     12.91 o 
  -4  -7   3        6.82        7.34     10.96 o 
  -3  -7   3        0.19        0.41      3.12 o 
  -2  -7   3        5.73        4.61      3.20 o 
  -1  -7   3      189.79      211.29     12.21 o 
   0  -7   3      524.81      539.94     21.88 o 
   1  -7   3      256.26      276.73     20.46 o 
   2  -7   3        0.01        0.68      1.81 o 
   3  -7   3       59.93       53.99      5.23 o 
   4  -7   3       58.74       55.02      7.21 o 
   5  -7   3        1.97        2.60      6.27 o 
   6  -7   3        2.02        1.70      3.33 o 
   7  -7   3       70.96       84.38     17.73 o 
   8  -7   3        0.59        2.26      4.21 o 
  -6  -6   3       69.79       78.86     15.82 o 
  -5  -6   3       52.94       20.27     29.57 o 
  -4  -6   3        1.27       -0.01      2.76 o 
  -3  -6   3        9.31       10.85      7.69 o 
  -2  -6   3        0.48        1.94      1.27 o 
  -1  -6   3       44.55       43.21      6.24 o 
   0  -6   3       47.23       55.17      6.14 o 
   1  -6   3       45.41       42.38      5.22 o 
   2  -6   3       62.88       53.66      5.53 o 
   3  -6   3        2.95        3.96      2.01 o 
   4  -6   3       47.24       51.20      8.20 o 
   5  -6   3        9.43       11.52     12.66 o 
   6  -6   3      105.16      118.87     14.23 o 
   7  -6   3       29.16       33.45      6.47 o 
   8  -6   3       11.83       10.52     11.57 o 
   9  -6   3       30.88       37.43      7.44 o 
  -7  -5   3       16.15        3.38      8.65 o 
  -6  -5   3       43.73       16.32     20.51 o 
  -5  -5   3       26.01       23.13     11.11 o 
  -4  -5   3      129.83      117.88     10.24 o 
  -3  -5   3        1.85        1.25      1.76 o 
  -2  -5   3        3.58        3.90      2.05 o 
  -1  -5   3        0.00        0.67      1.40 o 
   0  -5   3       13.95       19.77      4.14 o 
   1  -5   3       57.78       52.39      7.06 o 
   2  -5   3        3.53        3.01      2.43 o 
   3  -5   3      151.93      172.26      6.24 o 
   4  -5   3      121.12      127.40     21.53 o 
   5  -5   3       27.36       32.19      7.16 o 
   6  -5   3        0.01        0.22      2.32 o 
   7  -5   3      210.32      216.26     17.19 o 
   8  -5   3        1.37        1.20      1.97 o 
   9  -5   3        3.78        1.37      2.17 o 
  -7  -4   3       31.28       36.49     10.00 o 
  -6  -4   3        0.44        0.19      3.28 o 
  -5  -4   3      118.36      114.45     10.96 o 
  -4  -4   3        5.80        3.99      2.74 o 
  -3  -4   3      150.51      165.02      8.58 o 
  -2  -4   3       95.83      108.86      5.39 o 
  -1  -4   3     1039.62     1130.16     26.41 o 
   0  -4   3      147.75      144.40      6.23 o 
   1  -4   3       16.15       21.51      1.82 o 
   2  -4   3      229.08      253.58      5.94 o 
   3  -4   3     1883.32     1783.95     76.38 o 
   4  -4   3      195.58      200.54      7.63 o 
   5  -4   3        8.11        9.48      5.21 o 
   6  -4   3        0.83        0.73      1.22 o 
   7  -4   3      121.79      118.21      9.37 o 
   8  -4   3        8.37        7.09      5.23 o 
   9  -4   3        3.48        3.11      5.75 o 
  -8  -3   3       19.40       11.93     20.57 o 
  -7  -3   3       91.48       89.00     10.48 o 
  -6  -3   3      138.69      127.05      8.02 o 
  -5  -3   3       58.22        9.18     26.58 o 
  -4  -3   3        5.71        6.43      3.23 o 
  -3  -3   3        0.72        2.21      1.56 o 
  -2  -3   3       53.70       52.24      2.39 o 
  -1  -3   3       24.72       23.61      1.43 o 
   0  -3   3     1367.21     1386.16     21.54 o 
   1  -3   3       11.36       11.19      1.35 o 
   2  -3   3      445.20      443.74     13.23 o 
   3  -3   3      865.85      963.89     39.59 o 
   4  -3   3      272.75      275.98      6.57 o 
   5  -3   3      149.13      143.79      5.97 o 
   6  -3   3        4.57        5.94      2.82 o 
   7  -3   3      113.02      114.35      7.17 o 
   8  -3   3       29.37       38.96      8.98 o 
   9  -3   3        3.27        2.65      3.44 o 
  -8  -2   3        0.18        1.32      2.34 o 
  -7  -2   3       71.66       69.60      7.95 o 
  -6  -2   3       58.45       50.15      5.89 o 
  -5  -2   3       16.36       10.91      2.15 o 
  -4  -2   3       27.66       23.08      2.33 o 
  -3  -2   3      119.08      109.68      5.97 o 
  -2  -2   3       20.34       17.82      1.00 o 
  -1  -2   3      578.08      573.06      8.02 o 
   0  -2   3        0.04        0.96      0.78 o 
   1  -2   3    10914.72    10000.79    169.95 o 
   2  -2   3      638.45      637.33      9.09 o 
   3  -2   3       91.02       95.92      2.99 o 
   4  -2   3       35.92       35.50      3.46 o 
   5  -2   3        7.54        7.01      2.34 o 
   6  -2   3        4.36        7.22      3.38 o 
   7  -2   3       57.20       54.14      6.10 o 
   8  -2   3      126.81      132.88      9.31 o 
   9  -2   3        0.12        0.49      2.36 o 
  -9  -1   3        3.38        3.26      5.35 o 
  -8  -1   3        1.58        0.81      2.12 o 
  -7  -1   3       90.31      105.37      9.07 o 
  -6  -1   3       21.07       22.50      2.73 o 
  -5  -1   3        0.04        0.63      0.55 o 
  -4  -1   3       30.08       34.79      3.28 o 
  -3  -1   3      441.31      473.47     16.21 o 
  -2  -1   3     2023.49     1912.85     37.55 o 
  -1  -1   3      216.01      212.06      4.33 o 
   0  -1   3     2067.98     1811.95     38.32 o 
   1  -1   3        8.58       15.66      0.81 o 
   2  -1   3      518.50      539.19      5.72 o 
   3  -1   3       15.07       15.43      1.31 o 
   4  -1   3      401.74      429.67     10.09 o 
   5  -1   3        2.67        3.54      2.16 o 
   6  -1   3        1.92        2.53      1.25 o 
   7  -1   3       17.60       18.13      4.64 o 
   8  -1   3       66.43       66.66      5.81 o 
   9  -1   3        2.14        1.79      2.36 o 
  -9   0   3        7.58        3.78      3.54 o 
  -8   0   3        0.09        0.86      2.43 o 
  -7   0   3       16.03       11.34      2.49 o 
  -6   0   3       59.69       64.46      5.49 o 
  -5   0   3      381.84      385.87     34.83 o 
  -4   0   3      771.23      778.00     16.15 o 
  -3   0   3     1411.74     1397.47     30.47 o 
  -2   0   3      400.33      398.70     16.50 o 
  -1   0   3      152.84      135.85      3.36 o 
   0   0   3     1487.93     1295.06     39.15 o 
   1   0   3    10102.61     8182.92    338.37 o 
   2   0   3     1050.84     1060.07     16.41 o 
   3   0   3      254.12      260.50      4.86 o 
   4   0   3      501.24      565.79     14.66 o 
   5   0   3        0.10        0.58      1.55 o 
   6   0   3       80.12       81.15      8.91 o 
   7   0   3        9.65        8.72      3.55 o 
   8   0   3       22.13       24.87      3.22 o 
   9   0   3        4.01        2.86      3.03 o 
  -9   1   3       10.21        9.80     14.82 o 
  -8   1   3        5.43        5.88      6.38 o 
  -7   1   3        3.79        3.65      3.97 o 
  -6   1   3      939.01      974.36     25.79 o 
  -5   1   3        6.85        6.36      1.55 o 
  -4   1   3      335.39      341.64      6.80 o 
  -3   1   3      229.84      212.65      3.55 o 
  -2   1   3      717.02      735.82     12.03 o 
  -1   1   3      103.48      105.22      2.01 o 
   0   1   3      404.44      429.70     15.70 o 
   1   1   3       10.18       16.59      0.99 o 
   2   1   3       51.12       51.92      2.08 o 
   3   1   3       48.78       57.47      7.28 o 
   4   1   3      109.32      113.19      5.70 o 
   5   1   3       18.21       17.30      4.62 o 
   6   1   3       17.58        6.21      7.32 o 
   7   1   3       44.30       44.26      6.02 o 
   8   1   3       53.17       46.05      5.47 o 
  -9   2   3       10.04        6.28      8.99 o 
  -8   2   3        4.05        3.04      2.59 o 
  -7   2   3      404.63      402.94     13.86 o 
  -6   2   3        1.20        1.07      0.63 o 
  -5   2   3       96.23       96.54      3.87 o 
  -4   2   3       22.81       28.93      2.47 o 
  -3   2   3      570.25      584.77     16.19 o 
  -2   2   3      135.75      137.10      2.60 o 
  -1   2   3      193.52      179.03      3.01 o 
   0   2   3      138.07      133.47      4.58 o 
   1   2   3      492.41      539.42     16.89 o 
   2   2   3      157.86      175.53      4.87 o 
   3   2   3      259.45      260.94     11.87 o 
   4   2   3       37.90       29.15      5.05 o 
   5   2   3      108.57      105.64      8.85 o 
   6   2   3        1.34        1.15      1.82 o 
   7   2   3        0.00        0.70      1.94 o 
   8   2   3        1.78        2.02      1.59 o 
  -9   3   3        0.05        1.27      4.55 o 
  -8   3   3        0.08        0.95      3.24 o 
  -7   3   3       73.14       69.12      4.63 o 
  -6   3   3        1.51        1.87      1.82 o 
  -5   3   3        8.17        9.80      1.29 o 
  -4   3   3        8.04        8.72      1.65 o 
  -3   3   3        0.11        1.16      1.24 o 
  -2   3   3      220.59      225.15      7.40 o 
  -1   3   3      284.01      261.22      6.44 o 
   0   3   3     1290.72     1388.80     95.39 o 
   1   3   3       22.06       20.54      3.13 o 
   2   3   3      302.75      328.21     14.13 o 
   3   3   3      112.59      114.00     10.35 o 
   4   3   3       75.28       85.61      6.57 o 
   5   3   3       36.71       18.76     21.47 o 
   6   3   3       37.75       17.07     17.50 o 
   7   3   3       19.62       17.27      5.70 o 
  -9   4   3       74.98       64.93     12.43 o 
  -8   4   3        0.01        0.67      2.48 o 
  -7   4   3       40.29       42.50      4.62 o 
  -6   4   3      206.48      201.96     10.53 o 
  -5   4   3      794.36      818.16     15.61 o 
  -4   4   3      144.15      155.99      6.26 o 
  -3   4   3        0.76        0.95      0.51 o 
  -2   4   3       36.29       25.73      3.28 o 
  -1   4   3       65.63       61.83      7.75 o 
   0   4   3      191.05      194.70      8.70 o 
   1   4   3      145.36      172.89      8.91 o 
   2   4   3        0.29        0.61      1.29 o 
   3   4   3      362.75      363.87     14.77 o 
   4   4   3        9.33        9.13      8.86 o 
   5   4   3       77.48       76.36      9.05 o 
   6   4   3        7.47        7.64      7.97 o 
   7   4   3      123.23      121.02     17.67 o 
  -9   5   3       26.38       23.89     17.25 o 
  -8   5   3        5.44        2.81      3.64 o 
  -7   5   3        0.65        1.05      2.00 o 
  -6   5   3       69.73       66.54      6.08 o 
  -5   5   3      113.63       99.05     11.45 o 
  -4   5   3       86.38       80.73      7.00 o 
  -3   5   3        0.54        1.61      1.17 o 
  -2   5   3      232.95      246.42     14.34 o 
  -1   5   3      266.23      233.64     67.00 o 
   0   5   3       41.55       42.46      7.63 o 
   1   5   3      158.68      178.42      8.75 o 
   2   5   3     1073.80     1089.26     62.63 o 
   3   5   3      208.58      214.19     18.81 o 
   4   5   3       13.85       10.62     10.99 o 
   5   5   3        1.06        1.95      2.16 o 
   6   5   3       47.47       57.82      8.27 o 
  -9   6   3        5.79        4.78      5.74 o 
  -8   6   3        2.62        1.62      2.04 o 
  -7   6   3       28.11       31.91      4.54 o 
  -6   6   3       29.43       33.08      6.05 o 
  -5   6   3        3.43        2.47      5.49 o 
  -4   6   3        5.14        5.88      1.58 o 
  -3   6   3        0.15        0.39      1.82 o 
  -2   6   3        1.95        5.14      4.24 o 
  -1   6   3      408.32      414.80     16.44 o 
   0   6   3       75.59       74.89      7.05 o 
   1   6   3       53.25       50.06      7.29 o 
   2   6   3        0.00        0.51      2.01 o 
   3   6   3       21.75        7.51     12.81 o 
   4   6   3       22.07       18.88     11.05 o 
   5   6   3        8.56        5.77     10.64 o 
  -8   7   3       13.04       15.04      7.54 o 
  -7   7   3       39.14       46.25      7.68 o 
  -6   7   3        4.28        4.17      8.96 o 
  -5   7   3        3.18        1.54      4.08 o 
  -4   7   3      284.94      277.54     26.56 o 
  -3   7   3        0.03        0.85      2.03 o 
  -2   7   3      114.25      104.31      8.82 o 
  -1   7   3       13.86        9.86     10.89 o 
   0   7   3        3.54        3.70      3.48 o 
   1   7   3      311.82      307.39     24.16 o 
   2   7   3       21.34       21.78      4.05 o 
   3   7   3       10.24        2.10      4.92 o 
   4   7   3        0.73        0.76      1.42 o 
  -7   8   3        0.06        0.57      2.39 o 
  -6   8   3       18.88       14.47     19.86 o 
  -5   8   3      116.79      113.63     23.44 o 
  -4   8   3       31.04       26.02      6.33 o 
  -3   8   3        0.13        0.20      1.87 o 
  -2   8   3        2.54        3.50      3.32 o 
  -1   8   3       19.10       24.10      4.04 o 
   0   8   3       29.95       32.04      5.93 o 
   1   8   3       26.18       30.79      4.56 o 
   2   8   3        0.04       -0.49      2.44 o 
   3   8   3       20.74       11.75     16.88 o 
  -6   9   3       25.06       17.27     15.93 o 
  -5   9   3       15.62       10.56     17.51 o 
  -4   9   3        0.30        3.16      4.81 o 
  -3   9   3        0.07        1.69      3.80 o 
  -2   9   3        0.06       -0.34      1.76 o 
  -1   9   3        9.16       12.24      4.42 o 
   0   9   3        8.22        7.21     10.70 o 
   1   9   3       13.39       10.61      8.79 o 
   0 -10   4        0.56        0.30      1.60 o 
   1 -10   4       33.10       26.56      8.27 o 
   2 -10   4        0.00        0.26      3.14 o 
   3 -10   4        0.27        2.13      4.51 o 
   4 -10   4       34.75       31.12      8.78 o 
   5 -10   4       65.48       68.33     16.00 o 
  -2  -9   4        9.10        7.67      8.80 o 
  -1  -9   4       35.55       33.17      6.68 o 
   0  -9   4       53.21       52.56      7.36 o 
   1  -9   4      182.31      190.68     15.96 o 
   2  -9   4       27.59       22.86      4.28 o 
   3  -9   4        0.80        0.55      3.03 o 
   4  -9   4       97.03      101.11     28.07 o 
   5  -9   4       10.46        5.88     11.33 o 
   6  -9   4        0.01        0.28      2.67 o 
   7  -9   4       45.15       48.53     12.69 o 
  -4  -8   4        0.32        0.86      2.41 o 
  -3  -8   4        2.24        2.18      2.91 o 
  -2  -8   4       19.88       19.88     11.50 o 
  -1  -8   4       15.42       17.22      8.84 o 
   0  -8   4       10.31       10.76      6.56 o 
   1  -8   4      234.36      243.49     16.31 o 
   2  -8   4        5.14        3.67      2.28 o 
   3  -8   4       50.40       49.74      5.66 o 
   4  -8   4        3.59        5.18     10.70 o 
   5  -8   4       29.51       29.60      6.66 o 
   6  -8   4      144.14      153.90     29.93 o 
   7  -8   4        0.23        0.38      3.04 o 
   8  -8   4       12.54        7.92     11.16 o 
  -5  -7   4       20.11       15.95      8.54 o 
  -4  -7   4       53.34       51.61      9.81 o 
  -3  -7   4       38.47       39.30      4.90 o 
  -2  -7   4       15.02       15.01      9.61 o 
  -1  -7   4      214.98      216.43      9.78 o 
   0  -7   4      135.29      124.57     11.39 o 
   1  -7   4       13.34       13.26      7.38 o 
   2  -7   4      351.55      336.09     21.26 o 
   3  -7   4       39.37       35.60      4.16 o 
   4  -7   4      273.10      177.80     84.53 o 
   5  -7   4        8.15        7.65      8.99 o 
   6  -7   4        0.85        1.46      3.12 o 
   7  -7   4        4.66        3.22      4.12 o 
   8  -7   4        1.90        3.22      5.66 o 
  -6  -6   4        0.00        0.42      2.30 o 
  -5  -6   4      198.26      171.15     25.31 o 
  -4  -6   4      100.93       96.40      9.70 o 
  -3  -6   4       45.92       49.40      6.16 o 
  -2  -6   4      214.57      199.26     11.32 o 
  -1  -6   4      221.37      221.80      8.48 o 
   0  -6   4       18.64       25.03      4.60 o 
   1  -6   4       83.63       76.64      7.52 o 
   2  -6   4      192.29      191.71     15.63 o 
   3  -6   4      200.60      196.81     12.58 o 
   4  -6   4        0.27        0.15      0.33 o 
   5  -6   4       98.79      101.45     10.55 o 
   6  -6   4       51.60       55.98     10.53 o 
   7  -6   4       29.36       32.43      4.98 o 
   8  -6   4       79.27       87.22      8.70 o 
   9  -6   4       77.66       85.32     12.90 o 
  -7  -5   4       13.23       10.24     16.99 o 
  -6  -5   4       36.12        4.69     15.63 o 
  -5  -5   4        7.05        2.68      3.59 o 
  -4  -5   4        1.54        3.09      4.38 o 
  -3  -5   4       57.27       61.68      8.34 o 
  -2  -5   4       60.38       62.51      5.27 o 
  -1  -5   4      344.57      388.24     17.07 o 
   0  -5   4      390.76      368.54     15.81 o 
   1  -5   4      123.12      124.86      7.21 o 
   2  -5   4     1355.21     1431.82     57.31 o 
   3  -5   4      692.63      697.01     29.14 o 
   4  -5   4       19.99       17.83      2.39 o 
   5  -5   4        6.40        6.56      5.81 o 
   6  -5   4       85.92       81.31     15.19 o 
   7  -5   4        1.56        0.63      2.02 o 
   8  -5   4       32.78       31.57      6.56 o 
   9  -5   4        3.25        2.43      4.57 o 
  -7  -4   4       24.42       28.63      9.36 o 
  -6  -4   4       49.81       40.37      9.90 o 
  -5  -4   4        1.14       -0.20      3.18 o 
  -4  -4   4        3.18        2.70      1.82 o 
  -3  -4   4      322.09      350.64     21.97 o 
  -2  -4   4      644.45      677.44     21.73 o 
  -1  -4   4      234.29      312.24     14.45 o 
   0  -4   4        3.60        3.90      2.80 o 
   1  -4   4      445.99      508.48     13.17 o 
   2  -4   4       65.98       66.77      6.52 o 
   3  -4   4       21.99       27.74      3.11 o 
   4  -4   4       57.80       52.12      2.48 o 
   5  -4   4        2.29        4.11      1.72 o 
   6  -4   4      267.01      267.74      9.38 o 
   7  -4   4      333.23      344.57     22.16 o 
   8  -4   4        0.12        0.33      2.15 o 
   9  -4   4        1.00        2.24      2.49 o 
  -8  -3   4        1.00        1.95      2.28 o 
  -7  -3   4      363.16      362.37     28.37 o 
  -6  -3   4      191.72      178.50     13.72 o 
  -5  -3   4        1.57        1.67      2.16 o 
  -4  -3   4      276.95      286.04     18.29 o 
  -3  -3   4        0.12        0.55      0.40 o 
  -2  -3   4      882.93      894.57     26.23 o 
  -1  -3   4      198.17      219.63      6.15 o 
   0  -3   4      905.90      971.66     15.74 o 
   1  -3   4        9.31        9.42      2.81 o 
   2  -3   4       91.69      105.39      7.06 o 
   3  -3   4      520.40      537.52     11.54 o 
   4  -3   4      360.21      365.59     10.70 o 
   5  -3   4       14.25       17.15      2.47 o 
   6  -3   4      683.59      745.57     36.88 o 
   7  -3   4        1.71        2.19      1.49 o 
   8  -3   4       11.08        7.57      8.12 o 
   9  -3   4        4.53        2.59      4.35 o 
  -8  -2   4        0.90        1.13      2.29 o 
  -7  -2   4       80.98       27.17     35.40 o 
  -6  -2   4        9.30        7.14      1.81 o 
  -5  -2   4        6.49        5.49      1.35 o 
  -4  -2   4        0.15        0.44      0.60 o 
  -3  -2   4        0.30        0.96      1.22 o 
  -2  -2   4      596.68      571.95     10.96 o 
  -1  -2   4       25.68       26.03      1.19 o 
   0  -2   4      620.58      618.42      8.13 o 
   1  -2   4       38.14       30.44      1.38 o 
   2  -2   4     1033.79     1042.48     13.84 o 
   3  -2   4       20.84       22.90      1.49 o 
   4  -2   4        0.05        0.62      0.76 o 
   5  -2   4       38.51       37.83      3.32 o 
   6  -2   4        0.07       -0.55      2.07 o 
   7  -2   4       63.15       64.23      5.30 o 
   8  -2   4       35.54       32.39      3.31 o 
   9  -2   4       31.78       25.73      4.37 o 
  -9  -1   4       34.59       37.81      7.13 o 
  -8  -1   4        0.67        0.75      1.85 o 
  -7  -1   4        0.32        1.19      2.28 o 
  -6  -1   4      206.19      211.73     11.32 o 
  -5  -1   4       31.49       29.89      2.99 o 
  -4  -1   4       48.47       49.14      5.58 o 
  -3  -1   4       49.06       58.82      5.86 o 
  -2  -1   4       15.09       16.73      0.81 o 
  -1  -1   4      932.64      991.98     47.77 o 
   0  -1   4       52.88       44.67      1.72 o 
   1  -1   4     4237.66     3807.61     36.04 o 
   2  -1   4        1.39        1.26      0.55 o 
   3  -1   4      224.84      214.93      8.89 o 
   4  -1   4        0.23        0.65      1.32 o 
   5  -1   4       12.30       14.10      4.98 o 
   6  -1   4        6.60        7.16      3.13 o 
   7  -1   4      171.51      184.47     10.70 o 
   8  -1   4        4.42        3.74      2.15 o 
   9  -1   4       24.18       20.49      6.01 o 
  -9   0   4       47.28       43.70      8.47 o 
  -8   0   4      128.24      135.10     12.35 o 
  -7   0   4       56.91       62.24      7.34 o 
  -6   0   4       66.37       54.69      7.20 o 
  -5   0   4       34.85       34.64      2.27 o 
  -4   0   4      120.46      118.94     11.49 o 
  -3   0   4      471.06      547.92     23.57 o 
  -2   0   4      430.06      432.23     13.40 o 
  -1   0   4     2354.69     2162.35     85.56 o 
   0   0   4     5427.69     4952.88     80.47 o 
   1   0   4       39.51       37.27      1.30 o 
   2   0   4       98.53       89.12     15.15 o 
   3   0   4      391.02      397.88      9.00 o 
   4   0   4      108.30      116.20      5.51 o 
   5   0   4       60.39       60.31      5.07 o 
   6   0   4       62.95       30.53     19.36 o 
   7   0   4        6.49        6.56      3.93 o 
   8   0   4        1.69        1.50      1.47 o 
   9   0   4       11.81        7.57      9.68 o 
  -9   1   4       55.90       58.00     12.28 o 
  -8   1   4       14.66       13.01      3.56 o 
  -7   1   4       86.12       89.78      8.92 o 
  -6   1   4     1025.08     1075.05     37.58 o 
  -5   1   4      328.74      327.06     11.95 o 
  -4   1   4      575.74      598.83     19.84 o 
  -3   1   4     4028.34     3690.08    231.19 o 
  -2   1   4      152.74      181.29      3.46 o 
  -1   1   4      326.22      312.38      5.78 o 
   0   1   4      191.02      197.96     11.24 o 
   1   1   4     1036.05      977.24     17.45 o 
   2   1   4        1.15        0.70      0.62 o 
   3   1   4      151.52      150.18      7.35 o 
   4   1   4     1097.38     1165.82    109.99 o 
   5   1   4       14.52       15.08      6.77 o 
   6   1   4      143.45      148.56      9.47 o 
   7   1   4        8.79        8.51      6.21 o 
   8   1   4       10.13        8.71      6.92 o 
  -9   2   4       13.37       13.28     19.75 o 
  -8   2   4        0.58        0.79      2.20 o 
  -7   2   4      690.42      677.45     21.90 o 
  -6   2   4        0.21        0.65      0.52 o 
  -5   2   4      139.53      134.61      5.01 o 
  -4   2   4       94.18      111.08      3.49 o 
  -3   2   4      342.32      373.64      6.56 o 
  -2   2   4      444.68      423.06      6.00 o 
  -1   2   4     1295.84     1258.32     28.95 o 
   0   2   4      927.55     1002.35     19.78 o 
   1   2   4      118.18      158.25      6.57 o 
   2   2   4      191.32      223.34      8.79 o 
   3   2   4      392.54      418.24     18.20 o 
   4   2   4     1379.43     1490.39     30.35 o 
   5   2   4        5.44        3.34      1.85 o 
   6   2   4       24.04       21.21      4.62 o 
   7   2   4        2.63        1.91      2.11 o 
   8   2   4       16.29       17.96      4.29 o 
  -9   3   4        0.66        1.33      2.40 o 
  -8   3   4       18.08       25.91      6.44 o 
  -7   3   4      434.99      426.32     26.43 o 
  -6   3   4        1.96        1.79      1.35 o 
  -5   3   4       76.88       64.22      3.59 o 
  -4   3   4        5.63        8.15      0.94 o 
  -3   3   4       62.73       62.01      4.70 o 
  -2   3   4      610.65      602.66     18.01 o 
  -1   3   4        2.51        1.71      1.04 o 
   0   3   4     1842.43     2176.90    181.69 o 
   1   3   4       32.40       29.70      4.07 o 
   2   3   4        0.04        0.73      1.08 o 
   3   3   4      121.84      113.32     12.57 o 
   4   3   4       42.07       37.74      4.71 o 
   5   3   4       47.60       52.01      6.41 o 
   6   3   4        0.12        0.76      1.87 o 
   7   3   4       78.28       84.82      8.13 o 
  -9   4   4      143.38      142.89     22.70 o 
  -8   4   4       15.14       14.35     20.33 o 
  -7   4   4       92.96       96.81      7.72 o 
  -6   4   4      283.36      287.01     10.01 o 
  -5   4   4      563.92      545.18     13.01 o 
  -4   4   4      188.52      173.21      6.98 o 
  -3   4   4       82.54       83.00      3.91 o 
  -2   4   4       20.39       17.04      2.55 o 
  -1   4   4      148.73      148.22      7.66 o 
   0   4   4       92.77      119.40     10.20 o 
   1   4   4      138.32      136.87      8.48 o 
   2   4   4        1.35        3.00      2.11 o 
   3   4   4        1.59        2.38      1.76 o 
   4   4   4        4.61        5.24      4.85 o 
   5   4   4        0.13        0.40      1.83 o 
   6   4   4        8.61        2.10      3.18 o 
  -9   5   4        4.01        4.23      8.31 o 
  -8   5   4        4.97        6.78     10.05 o 
  -7   5   4      119.75      117.36     10.38 o 
  -6   5   4       74.07       64.95      6.23 o 
  -5   5   4      137.51      125.92     11.13 o 
  -4   5   4      175.23      168.99      6.74 o 
  -3   5   4       18.95       16.07      3.89 o 
  -2   5   4      630.79      670.60     30.03 o 
  -1   5   4        1.23        1.82      1.95 o 
   0   5   4       41.96       35.48      7.60 o 
   1   5   4       22.17       24.96      5.05 o 
   2   5   4        5.33        6.22      5.17 o 
   3   5   4       42.05       45.62      5.58 o 
   4   5   4        7.55        7.44      8.00 o 
   5   5   4        1.65        1.41      2.01 o 
   6   5   4       30.78       10.78     20.86 o 
  -9   6   4        8.77        5.80     14.54 o 
  -8   6   4        7.37        4.87      5.71 o 
  -7   6   4       14.26       15.14      3.85 o 
  -6   6   4        5.49        4.54      9.10 o 
  -5   6   4      155.13      164.84     16.79 o 
  -4   6   4       17.84       18.37      4.06 o 
  -3   6   4      250.68      257.97     16.58 o 
  -2   6   4       92.95       88.80      7.54 o 
  -1   6   4        7.96        7.23      5.54 o 
   0   6   4       81.39       79.69     14.70 o 
   1   6   4       10.73        9.74     10.34 o 
   2   6   4      113.19      113.42     10.23 o 
   3   6   4        1.52        0.80      1.42 o 
   4   6   4       23.50       27.66      5.73 o 
   5   6   4        2.38        1.37      4.20 o 
  -7   7   4       50.43       54.59      8.81 o 
  -6   7   4        4.60        4.36      9.87 o 
  -5   7   4       45.94       40.16     15.02 o 
  -4   7   4      167.72      169.86     13.43 o 
  -3   7   4      118.71      127.65      9.49 o 
  -2   7   4        3.71        1.68      2.52 o 
  -1   7   4      308.31      292.90     19.01 o 
   0   7   4        0.77        0.63      1.25 o 
   1   7   4       21.70       20.78      3.52 o 
   2   7   4       40.57       37.85      6.62 o 
   3   7   4       10.23       11.10      8.08 o 
   4   7   4       65.99       59.58      9.86 o 
  -7   8   4        3.76        2.00      4.55 o 
  -6   8   4       86.69       98.60     17.17 o 
  -5   8   4      188.42      198.04     21.06 o 
  -4   8   4        3.60        3.75      3.67 o 
  -3   8   4       18.77       14.46      3.28 o 
  -2   8   4      212.06      199.51     16.04 o 
  -1   8   4      112.19      102.17     14.78 o 
   0   8   4      114.39      130.38     10.28 o 
   1   8   4        0.67        1.62      2.29 o 
   2   8   4       13.62       17.31      5.70 o 
  -6   9   4        0.00        0.73      5.71 o 
  -5   9   4      101.54      112.50     24.20 o 
  -4   9   4        1.11        1.32      2.48 o 
  -3   9   4        6.51        6.92      8.80 o 
  -2   9   4       27.31       23.62      8.35 o 
  -1   9   4       21.51       17.48      8.66 o 
   0   9   4        1.76        0.86      1.41 o 
  -1 -10   5        0.17        0.58      2.07 o 
   0 -10   5        3.65        1.55      2.08 o 
   1 -10   5        2.43        1.06      1.79 o 
   2 -10   5        0.96        1.66      4.43 o 
   3 -10   5       29.18       36.47      9.29 o 
   4 -10   5       65.52       84.52     15.06 o 
   5 -10   5        2.34        1.52      3.67 o 
  -3  -9   5        5.19        3.40      4.13 o 
  -2  -9   5       17.53       19.47      6.51 o 
  -1  -9   5       13.37       12.92      9.67 o 
   0  -9   5        1.77        2.10      2.19 o 
   1  -9   5        0.58        0.17      2.05 o 
   2  -9   5        1.94        1.92      2.87 o 
   3  -9   5        1.89        3.23      5.39 o 
   4  -9   5        1.54        1.00      3.26 o 
   5  -9   5        0.10        1.98      4.13 o 
   6  -9   5        3.74        0.44      3.88 o 
   7  -9   5        0.12        0.76      3.62 o 
  -4  -8   5       28.34       26.97      9.42 o 
  -3  -8   5       14.06       13.25      4.81 o 
  -2  -8   5        9.98        7.57      7.04 o 
  -1  -8   5       27.27       25.33      5.45 o 
   0  -8   5        2.13        2.39      3.14 o 
   1  -8   5       19.80       17.72      4.49 o 
   2  -8   5        2.82        3.56      2.71 o 
   3  -8   5       15.28       16.45      4.80 o 
   4  -8   5       20.66       24.05      6.28 o 
   5  -8   5      117.82      110.42     20.02 o 
   6  -8   5        0.01       -0.25      5.04 o 
   7  -8   5        7.79        7.61      6.77 o 
   8  -8   5        0.77        0.93      2.89 o 
  -5  -7   5       14.34       14.75      8.23 o 
  -4  -7   5        5.11        3.58      3.43 o 
  -3  -7   5      192.69      194.47     17.56 o 
  -2  -7   5      127.32      123.13      8.22 o 
  -1  -7   5       33.13       17.51     11.11 o 
   0  -7   5      279.40      289.74     15.80 o 
   1  -7   5      478.42      478.63     29.14 o 
   2  -7   5      530.70      515.78     39.66 o 
   3  -7   5       60.68       58.76      8.64 o 
   4  -7   5       45.67        0.99      5.40 o 
   5  -7   5       47.63       49.07      8.72 o 
   6  -7   5        4.54        7.04      6.91 o 
   7  -7   5       26.74        0.60      3.53 o 
   8  -7   5       76.09       80.83     14.56 o 
  -6  -6   5       13.17       11.00     13.37 o 
  -5  -6   5        1.87        0.94      3.64 o 
  -4  -6   5       79.70       76.39      8.40 o 
  -3  -6   5       54.85       49.63      6.34 o 
  -2  -6   5      254.85      240.65     13.28 o 
  -1  -6   5        3.55        2.97      1.73 o 
   0  -6   5       56.46       57.01      6.53 o 
   1  -6   5      326.30      348.70     27.65 o 
   2  -6   5      523.08      498.51     38.54 o 
   3  -6   5       15.94       13.96      3.13 o 
   4  -6   5      626.96      650.71     34.36 o 
   5  -6   5       35.82       29.67      9.33 o 
   6  -6   5       37.66        1.61      4.76 o 
   7  -6   5       21.00       22.17      5.61 o 
   8  -6   5        2.80        1.54      2.48 o 
   9  -6   5       48.33       59.74      9.97 o 
  -7  -5   5        4.47        1.48      3.19 o 
  -6  -5   5       53.63       20.79     26.70 o 
  -5  -5   5        0.14        0.67      2.43 o 
  -4  -5   5       57.66       50.40      7.91 o 
  -3  -5   5       33.18       27.51      3.15 o 
  -2  -5   5       25.53       29.26      4.40 o 
  -1  -5   5      398.17      411.43     18.06 o 
   0  -5   5        0.10        1.67      1.26 o 
   1  -5   5        8.13        9.88      5.32 o 
   2  -5   5      809.63      775.70     32.06 o 
   3  -5   5       55.40       52.82      3.40 o 
   4  -5   5       57.93       57.20      4.37 o 
   5  -5   5      117.69      121.90      7.08 o 
   6  -5   5        2.02        0.41      2.24 o 
   7  -5   5       41.60       46.82      6.82 o 
   8  -5   5       28.83       27.35      4.91 o 
   9  -5   5        2.37        0.63      2.60 o 
  -7  -4   5       64.14       65.79      9.84 o 
  -6  -4   5       28.18       25.09      6.41 o 
  -5  -4   5       45.39       37.42      6.94 o 
  -4  -4   5       40.80       43.16      8.85 o 
  -3  -4   5       29.99       27.70      3.83 o 
  -2  -4   5       72.55       48.19     18.45 o 
  -1  -4   5      746.04      872.88     21.26 o 
   0  -4   5        5.04        3.15      2.08 o 
   1  -4   5       28.35       31.77      3.59 o 
   2  -4   5      778.14      840.93     39.36 o 
   3  -4   5      126.64      130.81      5.19 o 
   4  -4   5      116.64      118.53      5.44 o 
   5  -4   5        2.65        2.81      1.90 o 
   6  -4   5       33.74       31.79      4.23 o 
   7  -4   5        1.56        1.42      2.27 o 
   8  -4   5       12.88        9.18      7.75 o 
   9  -4   5       84.47       86.79     10.48 o 
  -8  -3   5      165.17      190.91     19.39 o 
  -7  -3   5       42.45       14.92     23.00 o 
  -6  -3   5        9.52       13.83      9.05 o 
  -5  -3   5      111.47      122.53     10.33 o 
  -4  -3   5        0.00       -0.01      0.67 o 
  -3  -3   5      183.84      188.61      6.22 o 
  -2  -3   5        1.07        0.38      0.74 o 
  -1  -3   5        2.99        1.72      0.88 o 
   0  -3   5     1117.38     1104.83     19.56 o 
   1  -3   5       10.95       17.94      3.32 o 
   2  -3   5      602.39      667.06     24.33 o 
   3  -3   5      200.16      213.85      5.53 o 
   4  -3   5      196.49      195.01      6.68 o 
   5  -3   5       49.03       47.01      3.41 o 
   6  -3   5        2.97        3.28      2.12 o 
   7  -3   5       81.85       85.86      6.41 o 
   8  -3   5        7.74        8.54      7.90 o 
   9  -3   5        5.44        4.39      4.73 o 
  -8  -2   5        6.65        7.78      9.44 o 
  -7  -2   5       25.73       22.39     16.73 o 
  -6  -2   5       61.51       50.26     10.86 o 
  -5  -2   5       12.78       15.59      2.31 o 
  -4  -2   5      154.47      163.22      8.90 o 
  -3  -2   5      123.34      138.53      4.48 o 
  -2  -2   5      245.93      235.44      6.27 o 
  -1  -2   5      420.79      416.01      6.61 o 
   0  -2   5       52.69       54.21      2.15 o 
   1  -2   5     1587.34     1506.43     20.90 o 
   2  -2   5      116.37      123.14      2.87 o 
   3  -2   5        1.97        5.07      1.64 o 
   4  -2   5      163.25      171.13      6.09 o 
   5  -2   5        8.91       10.55      5.11 o 
   6  -2   5       14.28       14.18     10.69 o 
   7  -2   5       12.23       13.90      3.16 o 
   8  -2   5        5.97        4.12      2.73 o 
   9  -2   5       15.25       13.56      5.01 o 
  -9  -1   5       49.23       63.92     10.71 o 
  -8  -1   5        7.84        4.69      4.92 o 
  -7  -1   5       42.41       39.50      5.31 o 
  -6  -1   5       59.29       54.97      9.53 o 
  -5  -1   5      639.84      664.21     20.02 o 
  -4  -1   5      319.08      332.81     14.79 o 
  -3  -1   5       25.71       19.89      2.61 o 
  -2  -1   5      377.28      383.13      7.93 o 
  -1  -1   5     1043.50      970.92     25.54 o 
   0  -1   5     1012.25      993.64     13.23 o 
   1  -1   5        0.08        0.26      0.35 o 
   2  -1   5        0.85        5.38      1.75 o 
   3  -1   5      311.93      282.46      6.94 o 
   4  -1   5        2.50        2.60      1.26 o 
   5  -1   5       34.46       34.77      5.12 o 
   6  -1   5        0.02        0.77      1.20 o 
   7  -1   5       28.53       29.20      3.68 o 
   8  -1   5        0.02        0.67      1.29 o 
   9  -1   5       34.39       33.49      6.31 o 
  -9   0   5       15.87       14.04     15.34 o 
  -8   0   5        0.88        0.42      2.55 o 
  -7   0   5       49.70       47.29      5.49 o 
  -6   0   5      122.91      129.42     14.79 o 
  -5   0   5      820.68      896.74     44.90 o 
  -4   0   5       26.53       43.73      6.18 o 
  -3   0   5      102.58      115.48      4.52 o 
  -2   0   5     1544.96     1519.47     47.81 o 
  -1   0   5       26.56       26.42      0.99 o 
   0   0   5     1156.97     1036.81     45.01 o 
   1   0   5      797.85      830.52     11.60 o 
   2   0   5     1194.31     1238.63     29.93 o 
   3   0   5     1246.67     1309.46     26.18 o 
   4   0   5      498.63      504.87     21.62 o 
   5   0   5      466.19      472.24     14.64 o 
   6   0   5       39.74       39.79      6.21 o 
   7   0   5       23.96       26.07      5.65 o 
   8   0   5       35.06       35.15      4.57 o 
  -9   1   5        5.71        3.62     12.13 o 
  -8   1   5      138.58      141.18     12.49 o 
  -7   1   5      331.71      389.19     28.18 o 
  -6   1   5        5.69        5.68      3.94 o 
  -5   1   5       11.50        9.78      0.77 o 
  -4   1   5       31.12       27.54      2.89 o 
  -3   1   5      362.32      359.13      8.25 o 
  -2   1   5      395.29      425.82      9.22 o 
  -1   1   5      263.68      279.47      5.43 o 
   0   1   5       24.00       21.73      1.95 o 
   1   1   5       15.54       12.93      1.53 o 
   2   1   5     1039.23     1139.45     26.21 o 
   3   1   5      647.16      664.32     21.26 o 
   4   1   5       40.15       34.85      4.56 o 
   5   1   5        1.00        0.40      1.34 o 
   6   1   5       13.65       14.88      7.31 o 
   7   1   5       55.22       50.61      6.88 o 
   8   1   5       13.09        8.17      8.36 o 
  -9   2   5        5.48        4.85     12.64 o 
  -8   2   5       60.61       66.76     11.32 o 
  -7   2   5       69.78       72.32      6.91 o 
  -6   2   5        1.38        1.96      1.19 o 
  -5   2   5       74.42       74.24      4.10 o 
  -4   2   5      139.90      149.44      4.34 o 
  -3   2   5      680.52      692.61     11.46 o 
  -2   2   5       78.30       74.67      2.17 o 
  -1   2   5      657.50      644.58     16.27 o 
   0   2   5     1291.84     1406.99     40.61 o 
   1   2   5       11.41        9.68      2.21 o 
   2   2   5      523.17      518.30     23.25 o 
   3   2   5        0.06        0.46      2.04 o 
   4   2   5      180.50      175.19      9.25 o 
   5   2   5       14.70       13.78      7.71 o 
   6   2   5       44.77       41.70      6.39 o 
   7   2   5        1.02        1.24      1.21 o 
  -9   3   5        4.17        2.20      3.18 o 
  -8   3   5        1.70        2.40      4.92 o 
  -7   3   5       16.71       14.13      2.20 o 
  -6   3   5      289.42      296.82     15.02 o 
  -5   3   5       14.05       11.85      1.70 o 
  -4   3   5        5.38        6.93      2.89 o 
  -3   3   5      178.27      171.52      5.73 o 
  -2   3   5      104.64      106.21      3.98 o 
  -1   3   5       11.92       11.63      2.16 o 
   0   3   5       64.53       53.97      9.84 o 
   1   3   5       32.73       30.41      3.49 o 
   2   3   5       11.63       11.67      6.67 o 
   3   3   5      237.53      236.43     10.75 o 
   4   3   5      687.36      707.25     27.74 o 
   5   3   5       13.34       14.14      6.10 o 
   6   3   5       12.27       12.98      4.05 o 
   7   3   5       18.32       20.96      6.00 o 
  -9   4   5        5.59        4.67      5.94 o 
  -8   4   5        9.95        7.31      9.68 o 
  -7   4   5       45.74       44.74      3.85 o 
  -6   4   5      177.73      177.23      6.83 o 
  -5   4   5      100.70       96.00      3.67 o 
  -4   4   5      614.29      668.89     42.17 o 
  -3   4   5       50.03       49.68      4.31 o 
  -2   4   5      120.98      127.65      8.12 o 
  -1   4   5        4.34        3.59      3.38 o 
   0   4   5       40.29       42.18      5.95 o 
   1   4   5      203.46      218.80     17.26 o 
   2   4   5       23.01       23.03      6.01 o 
   3   4   5      475.09      478.44     25.00 o 
   4   4   5       48.98       52.93      6.28 o 
   5   4   5        4.08        1.41      1.64 o 
   6   4   5        2.85        1.87      2.01 o 
  -9   5   5       21.51       21.06      7.27 o 
  -8   5   5       18.78       15.68     20.80 o 
  -7   5   5       29.91       22.37      4.02 o 
  -6   5   5        0.85        1.79      2.50 o 
  -5   5   5       17.06       15.07      3.26 o 
  -4   5   5       82.15       81.33      6.47 o 
  -3   5   5       19.64       20.92      4.26 o 
  -2   5   5        0.00        0.68      1.39 o 
  -1   5   5        0.55        1.29      1.52 o 
   0   5   5        2.85        4.14      4.01 o 
   1   5   5       29.60       26.32      3.32 o 
   2   5   5        2.26        3.36      4.57 o 
   3   5   5        2.52        4.85      7.21 o 
   4   5   5        4.89        3.07      4.56 o 
   5   5   5       22.95       20.81     10.25 o 
  -8   6   5       17.53       18.66      5.82 o 
  -7   6   5        0.48        0.21      2.24 o 
  -6   6   5       83.88       78.79     19.86 o 
  -5   6   5       24.73       27.35      5.20 o 
  -4   6   5      126.06      133.17      9.99 o 
  -3   6   5       67.31       59.32      8.16 o 
  -2   6   5       26.24       25.51      5.59 o 
  -1   6   5        0.28        0.65      2.37 o 
   0   6   5      195.73      195.88     13.46 o 
   1   6   5       14.80       16.76      4.57 o 
   2   6   5       12.66       14.78      4.53 o 
   3   6   5        7.30        6.25      5.42 o 
   4   6   5        0.01        0.18      2.18 o 
  -7   7   5       19.39       20.50      5.25 o 
  -6   7   5        9.65        8.40      9.96 o 
  -5   7   5      128.82      135.78     16.89 o 
  -4   7   5      155.88      151.83     12.41 o 
  -3   7   5       18.15       14.89      3.44 o 
  -2   7   5        7.08        4.41      6.76 o 
  -1   7   5        2.66        1.44      4.99 o 
   0   7   5       55.36       61.61      8.16 o 
   1   7   5       27.14       29.98      5.31 o 
   2   7   5        0.45        1.05      1.70 o 
   3   7   5       31.33       31.08      5.39 o 
  -7   8   5       51.67       59.86     13.84 o 
  -6   8   5      470.90      555.95     26.39 o 
  -5   8   5       99.81      107.18     13.42 o 
  -4   8   5        0.31        0.68      2.33 o 
  -3   8   5        0.14        0.21      1.52 o 
  -2   8   5        4.98        4.62      5.51 o 
  -1   8   5       18.93       11.80     16.87 o 
   0   8   5       29.98       33.65      5.36 o 
   1   8   5        0.20       -0.21      2.38 o 
   2   8   5        8.27        6.63     11.07 o 
  -5   9   5       22.62       18.92      6.75 o 
  -4   9   5       19.57       11.51     27.96 o 
  -3   9   5       18.65       23.60     12.10 o 
  -2   9   5        0.01        0.40      1.64 o 
  -1   9   5        7.03        1.24      2.40 o 
   0 -10   6        7.48        5.56      5.64 o 
   1 -10   6       53.12       48.63      6.99 o 
   2 -10   6       78.20       98.49     16.91 o 
   3 -10   6       48.78       49.71     10.62 o 
   4 -10   6        4.33        4.06     10.85 o 
   5 -10   6        1.45        1.45      3.37 o 
  -2  -9   6        0.13        0.81      1.48 o 
  -1  -9   6        2.86        2.98      3.18 o 
   0  -9   6       98.39      113.34     14.38 o 
   1  -9   6        0.01        0.72      1.72 o 
   2  -9   6        0.03        1.14      2.13 o 
   3  -9   6       81.45       93.65     20.20 o 
   4  -9   6        0.41        0.60      2.01 o 
   5  -9   6       42.34       38.24      8.93 o 
   6  -9   6       22.65       21.81     11.31 o 
   7  -9   6        1.35        0.25      2.68 o 
  -4  -8   6       11.26        6.57      8.15 o 
  -3  -8   6       50.67       43.13      5.58 o 
  -2  -8   6        2.52        1.60      2.32 o 
  -1  -8   6        6.57        7.94      5.57 o 
   0  -8   6        0.25        1.24      2.57 o 
   1  -8   6       60.01       50.94      7.09 o 
   2  -8   6        2.24        1.97      2.31 o 
   3  -8   6        0.61        0.75      1.72 o 
   4  -8   6        0.05        0.30      3.07 o 
   5  -8   6       13.40       12.84     14.94 o 
   6  -8   6        8.30        3.29      4.49 o 
   7  -8   6       10.77       10.70     15.23 o 
  -5  -7   6        0.02        0.60      2.87 o 
  -4  -7   6        0.00        0.34      1.74 o 
  -3  -7   6       24.08       18.07      4.32 o 
  -2  -7   6       45.56       44.04      4.54 o 
  -1  -7   6        3.16        4.85      5.18 o 
   0  -7   6        5.93        5.32      3.61 o 
   1  -7   6      114.79      115.45      7.76 o 
   2  -7   6       46.01       43.65      6.91 o 
   3  -7   6       30.61       20.93      4.94 o 
   4  -7   6      953.12      858.17    101.78 o 
   5  -7   6      155.13      170.24     18.52 o 
   6  -7   6       91.63       97.11     13.45 o 
   7  -7   6       76.27       80.48     11.37 o 
   8  -7   6      124.53      130.55     20.32 o 
  -6  -6   6        5.17        5.34      4.71 o 
  -5  -6   6        0.06        0.70      2.13 o 
  -4  -6   6       29.38       21.50      7.54 o 
  -3  -6   6      341.03      344.79     18.58 o 
  -2  -6   6       12.66       10.05      4.54 o 
  -1  -6   6      103.71      112.95      5.71 o 
   0  -6   6      212.68      235.50     11.01 o 
   1  -6   6       55.44       49.19      6.86 o 
   2  -6   6        3.24        3.37      2.10 o 
   3  -6   6      681.34      620.15     51.41 o 
   4  -6   6     1284.64     1407.77     36.31 o 
   5  -6   6       18.53       16.64     16.43 o 
   6  -6   6       21.83       24.60      6.46 o 
   7  -6   6       73.86       49.53     33.58 o 
   8  -6   6       13.25        8.09     11.21 o 
  -7  -5   6       14.87       10.75     23.89 o 
  -6  -5   6       28.95       25.39      6.98 o 
  -5  -5   6        8.93        4.81      4.41 o 
  -4  -5   6        2.71        1.28      3.06 o 
  -3  -5   6       20.78       21.14      3.29 o 
  -2  -5   6       12.48       13.42      6.27 o 
  -1  -5   6        6.89       10.03      4.38 o 
   0  -5   6       36.38       28.94      4.38 o 
   1  -5   6        1.50        1.62      1.49 o 
   2  -5   6       38.55       27.17      3.37 o 
   3  -5   6      446.58      448.07     27.88 o 
   4  -5   6      332.34      325.73     10.58 o 
   5  -5   6       20.38       14.87      9.41 o 
   6  -5   6        0.22        1.01      2.64 o 
   7  -5   6        6.64        6.64      6.77 o 
   8  -5   6        5.67        1.17      2.27 o 
   9  -5   6        0.25        0.72      1.83 o 
  -7  -4   6        2.88        0.47      3.54 o 
  -6  -4   6       38.06       27.85      6.43 o 
  -5  -4   6       43.13       41.49      6.92 o 
  -4  -4   6       14.99       16.35     10.25 o 
  -3  -4   6       88.48       80.18      5.18 o 
  -2  -4   6       55.35       48.47      3.11 o 
  -1  -4   6      423.66      464.75     16.34 o 
   0  -4   6       24.95       20.42      3.99 o 
   1  -4   6       76.90       51.13     49.50 o 
   2  -4   6      387.13      365.79     11.51 o 
   3  -4   6      162.65      169.28      6.70 o 
   4  -4   6      124.50      155.04      8.92 o 
   5  -4   6       33.20       30.63      3.82 o 
   6  -4   6       15.04       16.63      3.67 o 
   7  -4   6       29.24       26.97     10.38 o 
   8  -4   6        3.01        2.30      1.94 o 
   9  -4   6       13.09        9.38      9.62 o 
  -8  -3   6       18.25       16.56      9.21 o 
  -7  -3   6        2.37        3.68      5.23 o 
  -6  -3   6       40.96       40.55      6.14 o 
  -5  -3   6      510.28      552.48     23.42 o 
  -4  -3   6      143.26      137.35      5.90 o 
  -3  -3   6      939.18      994.42     80.77 o 
  -2  -3   6      354.43      361.55     13.08 o 
  -1  -3   6       40.97       35.25      3.27 o 
   0  -3   6     1661.52     1688.66     34.98 o 
   1  -3   6       29.96       42.30      2.66 o 
   2  -3   6       22.46       28.46      2.94 o 
   3  -3   6      147.92      145.60      4.76 o 
   4  -3   6      212.19      195.23     33.12 o 
   5  -3   6        4.76        6.93      2.94 o 
   6  -3   6        0.51        0.78      1.13 o 
   7  -3   6        2.72        1.76      2.17 o 
   8  -3   6      126.76      135.06     11.46 o 
   9  -3   6       21.71       18.99      6.24 o 
  -8  -2   6        0.18        0.48      2.02 o 
  -7  -2   6        0.62        1.64      1.95 o 
  -6  -2   6       91.87      108.28      9.62 o 
  -5  -2   6      643.78      630.06     23.45 o 
  -4  -2   6      212.92      203.42     12.92 o 
  -3  -2   6       61.13       60.39      5.20 o 
  -2  -2   6       57.73       60.93      1.83 o 
  -1  -2   6        3.74        1.83      0.92 o 
   0  -2   6      222.10      209.87      5.05 o 
   1  -2   6       23.61       24.83      1.39 o 
   2  -2   6     1466.67     1545.23     27.97 o 
   3  -2   6       31.95       31.94      3.17 o 
   4  -2   6       48.62       58.32      4.06 o 
   5  -2   6       38.04       36.35      5.34 o 
   6  -2   6       17.54       17.27      3.95 o 
   7  -2   6        0.15        0.27      1.24 o 
   8  -2   6       13.29       10.55      2.92 o 
   9  -2   6       12.89       14.49      5.52 o 
  -9  -1   6      120.75      140.64     20.30 o 
  -8  -1   6       19.72       20.18      6.66 o 
  -7  -1   6       22.25       17.78     13.21 o 
  -6  -1   6        2.56        1.58      1.93 o 
  -5  -1   6      685.90      734.02     68.60 o 
  -4  -1   6       39.50       44.75      4.52 o 
  -3  -1   6      105.57      117.24      5.98 o 
  -2  -1   6      456.55      477.62     15.85 o 
  -1  -1   6      865.32      883.75     17.80 o 
   0  -1   6      269.51      279.85      5.28 o 
   1  -1   6      307.75      320.50      7.26 o 
   2  -1   6      146.52      146.15      3.56 o 
   3  -1   6      283.28      285.80      7.22 o 
   4  -1   6       11.30       12.55      5.03 o 
   5  -1   6       84.66       81.44      4.60 o 
   6  -1   6       73.70       71.92      5.53 o 
   7  -1   6        8.65        8.06      5.37 o 
   8  -1   6       63.46       70.64      8.11 o 
  -9   0   6      175.71      170.50     17.37 o 
  -8   0   6        0.00        0.51      1.98 o 
  -7   0   6        1.83        2.19      1.70 o 
  -6   0   6     1697.93     1653.38    125.78 o 
  -5   0   6        0.00        1.01      2.16 o 
  -4   0   6      543.87      608.02     24.75 o 
  -3   0   6       40.34       43.88      3.42 o 
  -2   0   6      565.56      629.00     13.22 o 
  -1   0   6      499.01      492.76     11.08 o 
   0   0   6       72.11       60.96      3.14 o 
   1   0   6      226.31      262.24      6.13 o 
   2   0   6      338.76      306.64     15.90 o 
   3   0   6        4.50        7.21      2.62 o 
   4   0   6      114.86      110.78      8.01 o 
   5   0   6      988.61     1029.02     50.36 o 
   6   0   6      556.27      570.38     27.73 o 
   7   0   6       12.66        4.37      3.71 o 
   8   0   6        5.36        5.80      4.35 o 
  -9   1   6        7.06        5.18      8.69 o 
  -8   1   6        0.55        1.47      2.19 o 
  -7   1   6      283.49      294.14     18.72 o 
  -6   1   6      154.00      153.58     11.95 o 
  -5   1   6      293.25      321.57     24.90 o 
  -4   1   6      348.73      339.25     11.18 o 
  -3   1   6      103.13      106.10      3.26 o 
  -2   1   6      138.27      153.80      3.54 o 
  -1   1   6      532.74      566.92     18.90 o 
   0   1   6       17.39       15.57      0.81 o 
   1   1   6     1618.91     1704.52     44.26 o 
   2   1   6      171.51      187.74      5.70 o 
   3   1   6       33.92       33.63      3.02 o 
   4   1   6      250.49      261.76      9.69 o 
   5   1   6      839.73      838.80     27.68 o 
   6   1   6      185.57      172.04     11.81 o 
   7   1   6        0.98        0.98      1.16 o 
   8   1   6        0.54        0.92      1.05 o 
  -9   2   6        0.65       -0.38      3.65 o 
  -8   2   6        0.40        0.89      2.69 o 
  -7   2   6        0.09        0.34      2.21 o 
  -6   2   6       75.96       70.61      4.40 o 
  -5   2   6      162.53      162.16      9.20 o 
  -4   2   6       66.87       53.75      4.54 o 
  -3   2   6      365.51      344.00      8.10 o 
  -2   2   6      199.98      211.57      6.13 o 
  -1   2   6      628.96      627.58     18.67 o 
   0   2   6      240.58      273.51     22.11 o 
   1   2   6       41.12       38.61      5.11 o 
   2   2   6       70.10       67.00      5.49 o 
   3   2   6       37.31       41.67      5.57 o 
   4   2   6       14.38       14.99      6.60 o 
   5   2   6      208.44      190.13     10.84 o 
   6   2   6       11.59        7.96      4.86 o 
   7   2   6        3.11        2.33      1.78 o 
  -9   3   6        0.45        0.59      4.16 o 
  -8   3   6        2.07        1.84      3.04 o 
  -7   3   6       17.60       17.06      3.11 o 
  -6   3   6       67.61       63.96      6.72 o 
  -5   3   6       32.42       30.42      3.66 o 
  -4   3   6       54.40       51.83      4.30 o 
  -3   3   6        0.81        0.79      1.13 o 
  -2   3   6       55.19       60.27      4.04 o 
  -1   3   6      103.45      107.61     11.17 o 
   0   3   6      983.14     1154.36     81.13 o 
   1   3   6       96.50       81.12      6.30 o 
   2   3   6      246.07      247.11     19.49 o 
   3   3   6       86.92       82.77      8.28 o 
   4   3   6       69.25       74.32      7.89 o 
   5   3   6       10.43        9.38      5.85 o 
   6   3   6        0.02        0.94      1.66 o 
   7   3   6        2.06        1.53      1.95 o 
  -9   4   6        0.80       -0.07      4.33 o 
  -8   4   6        6.96        6.67      8.16 o 
  -7   4   6       69.71       61.48      9.29 o 
  -6   4   6        0.53        0.53      1.00 o 
  -5   4   6      315.75      306.48     15.68 o 
  -4   4   6      327.37      290.84     20.11 o 
  -3   4   6      204.90      210.06     16.80 o 
  -2   4   6      208.72      208.51     23.23 o 
  -1   4   6        2.94        3.22      3.03 o 
   0   4   6       30.84       33.75      9.21 o 
   1   4   6       92.79       81.67      5.04 o 
   2   4   6       65.76       75.45      6.82 o 
   3   4   6       48.00       50.97      7.47 o 
   4   4   6       37.66       40.77      8.30 o 
   5   4   6        2.78        0.04      2.45 o 
   6   4   6        5.21        1.03      1.29 o 
  -9   5   6        5.96        3.06      6.10 o 
  -8   5   6        0.10        0.94      2.93 o 
  -7   5   6       11.26       11.39      9.56 o 
  -6   5   6       27.01       25.24      3.36 o 
  -5   5   6       26.07       23.49      3.74 o 
  -4   5   6      174.08      157.31      8.47 o 
  -3   5   6      904.85      931.01     54.30 o 
  -2   5   6       45.62       49.97      8.48 o 
  -1   5   6      103.69      100.06     11.83 o 
   0   5   6       85.62       80.49      6.58 o 
   1   5   6        3.20        1.30      1.17 o 
   2   5   6       96.39       82.10      8.45 o 
   3   5   6       75.96       74.17      9.51 o 
   4   5   6       38.68       38.41      5.32 o 
   5   5   6       24.29       25.96      5.06 o 
  -8   6   6       19.49       19.58     10.00 o 
  -7   6   6       69.40       60.37      8.79 o 
  -6   6   6       23.29       24.65      5.45 o 
  -5   6   6       45.65       51.30      8.29 o 
  -4   6   6     1141.68     1136.97     88.90 o 
  -3   6   6       62.86       56.92      6.13 o 
  -2   6   6       67.69       47.98      7.91 o 
  -1   6   6      270.04      274.20     25.48 o 
   0   6   6      283.55      305.15     34.35 o 
   1   6   6       29.86       28.27      3.60 o 
   2   6   6        0.03        0.22      2.14 o 
   3   6   6       20.29        9.75     11.52 o 
   4   6   6        3.68        3.04      5.16 o 
  -7   7   6       28.11       25.64      6.28 o 
  -6   7   6        4.38        5.80      8.28 o 
  -5   7   6      100.35       95.08     19.29 o 
  -4   7   6       90.08       98.51     13.52 o 
  -3   7   6      167.82      178.52     19.48 o 
  -2   7   6       38.11       39.47     48.20 o 
  -1   7   6       67.65       60.32      9.43 o 
   0   7   6       14.94       12.16      8.08 o 
   1   7   6       10.61       11.80      2.70 o 
   2   7   6       19.80       15.87      5.68 o 
   3   7   6       49.86       57.92      9.49 o 
  -6   8   6        2.22        0.76      2.26 o 
  -5   8   6       10.96        9.22     17.54 o 
  -4   8   6        0.12        0.97      4.59 o 
  -3   8   6        1.81        0.62      1.51 o 
  -2   8   6        0.06       -0.08      3.13 o 
  -1   8   6        0.75       -0.24      3.68 o 
   0   8   6        8.98        4.06      4.67 o 
   1   8   6       55.51       54.02      8.65 o 
  -4   9   6        3.97        3.71      5.69 o 
   0 -10   7       38.03       45.92      7.43 o 
   1 -10   7       20.39       12.37     14.80 o 
   2 -10   7        4.06        4.16      5.80 o 
   3 -10   7        5.70        6.74      8.13 o 
   4 -10   7        0.69        1.60      4.54 o 
   5 -10   7        1.87       -0.40      4.72 o 
  -2  -9   7       21.22       15.03      7.67 o 
  -1  -9   7       27.23       24.18      4.63 o 
   0  -9   7       12.69        4.98      4.71 o 
   1  -9   7       75.66       81.46     12.28 o 
   2  -9   7      147.82      143.23     20.43 o 
   3  -9   7       15.16       18.85     14.03 o 
   4  -9   7        8.70       12.02     10.61 o 
   5  -9   7      273.62      297.18     17.73 o 
   6  -9   7      139.01      130.70     20.66 o 
  -4  -8   7       12.67       11.68     14.14 o 
  -3  -8   7        2.70        5.43      3.80 o 
  -2  -8   7      126.93      121.45     13.74 o 
  -1  -8   7       80.60       74.85      9.73 o 
   0  -8   7        0.77        0.36      2.01 o 
   1  -8   7        1.15        0.71      1.80 o 
   2  -8   7        3.70        7.04      6.42 o 
   3  -8   7        1.20        1.28      1.87 o 
   4  -8   7        7.68        6.16      7.92 o 
   5  -8   7      197.82      193.83     23.73 o 
   6  -8   7       36.53       31.10      7.92 o 
   7  -8   7       15.35       14.29     14.91 o 
  -5  -7   7       46.23       43.73     10.32 o 
  -4  -7   7       19.57       13.74     13.59 o 
  -3  -7   7      139.68      127.84      9.57 o 
  -2  -7   7        1.78        1.98      2.21 o 
  -1  -7   7        5.35        5.41      6.17 o 
   0  -7   7      231.14      229.01     11.60 o 
   1  -7   7        6.89        8.39      4.16 o 
   2  -7   7      281.36      308.79     15.45 o 
   3  -7   7        0.04        0.71      2.04 o 
   4  -7   7        5.17        1.31      3.97 o 
   5  -7   7       24.66       21.24     28.34 o 
   6  -7   7       51.26       52.88     10.24 o 
   7  -7   7       10.56       10.24     13.58 o 
   8  -7   7        7.78        8.31     14.51 o 
  -6  -6   7       30.07       32.95      7.50 o 
  -5  -6   7       23.77       23.64      6.44 o 
  -4  -6   7       48.62       46.73      5.73 o 
  -3  -6   7       73.21       68.11      5.61 o 
  -2  -6   7       33.52       37.16      5.47 o 
  -1  -6   7      146.56      143.28      8.89 o 
   0  -6   7        3.39        1.97      1.49 o 
   1  -6   7      444.20      490.71     19.01 o 
   2  -6   7        0.77        1.30      2.29 o 
   3  -6   7        2.32        0.96      1.90 o 
   4  -6   7      303.36      310.64     14.54 o 
   5  -6   7       47.10       42.67      6.12 o 
   6  -6   7       82.04       73.01     11.55 o 
   7  -6   7        1.35       -0.38      3.60 o 
   8  -6   7       45.50       51.26      7.47 o 
  -7  -5   7        6.26        5.36      6.10 o 
  -6  -5   7        0.38        0.35      3.16 o 
  -5  -5   7        6.02        5.32      5.55 o 
  -4  -5   7       74.69       74.35      5.80 o 
  -3  -5   7       44.56       52.03      6.10 o 
  -2  -5   7        0.17        0.69      0.94 o 
  -1  -5   7       19.85       20.50      4.62 o 
   0  -5   7       13.48       15.25      8.13 o 
   1  -5   7      192.36      186.58     13.97 o 
   2  -5   7       81.19       73.02      6.23 o 
   3  -5   7      129.68      123.94     11.08 o 
   4  -5   7        0.54        0.48      0.80 o 
   5  -5   7        0.48        0.37      0.96 o 
   6  -5   7       27.49       30.49      5.07 o 
   7  -5   7       42.34       45.53      5.95 o 
   8  -5   7       14.70       10.30      8.71 o 
  -7  -4   7       30.18       33.38      7.57 o 
  -6  -4   7       81.43       73.00      9.14 o 
  -5  -4   7       13.44       11.65     10.09 o 
  -4  -4   7       40.05       33.33      7.76 o 
  -3  -4   7       30.98       19.24      7.49 o 
  -2  -4   7        0.23        0.73      0.43 o 
  -1  -4   7       10.17        9.67      4.26 o 
   0  -4   7       13.05       16.48      2.74 o 
   1  -4   7       20.20       26.74      4.33 o 
   2  -4   7       10.53       11.68      6.39 o 
   3  -4   7      254.38      261.83     15.12 o 
   4  -4   7       40.58       33.84      5.31 o 
   5  -4   7        0.52        0.72      1.19 o 
   6  -4   7        0.16        0.50      1.27 o 
   7  -4   7       14.87       14.63      4.44 o 
   8  -4   7      165.38      176.82     17.68 o 
  -8  -3   7        5.33        2.43      4.20 o 
  -7  -3   7      157.55      176.06     24.66 o 
  -6  -3   7      305.35      373.83     27.26 o 
  -5  -3   7      532.85      547.41     41.07 o 
  -4  -3   7      481.73      437.80     35.20 o 
  -3  -3   7       17.14       18.46      2.06 o 
  -2  -3   7        0.38        0.75      0.72 o 
  -1  -3   7       18.62       22.64      2.56 o 
   0  -3   7       65.03       70.21      8.75 o 
   1  -3   7       59.84       55.19      5.64 o 
   2  -3   7      157.90      159.27      5.84 o 
   3  -3   7       67.19       70.02      5.15 o 
   4  -3   7        3.85        5.29      3.36 o 
   5  -3   7        3.05        2.56      2.10 o 
   6  -3   7        7.35        7.74      8.25 o 
   7  -3   7      229.58      219.57     19.46 o 
   8  -3   7       51.51       50.09      7.22 o 
  -8  -2   7       25.01       12.26     16.10 o 
  -7  -2   7        0.63        2.13      3.63 o 
  -6  -2   7        0.63        0.78      2.34 o 
  -5  -2   7       52.10       61.49      6.80 o 
  -4  -2   7       59.98       62.79      7.42 o 
  -3  -2   7        2.22        1.47      0.81 o 
  -2  -2   7       20.49       19.49      2.17 o 
  -1  -2   7       34.24       34.09      1.90 o 
   0  -2   7     1752.05     1607.79     80.06 o 
   1  -2   7      945.03      870.94     17.64 o 
   2  -2   7      691.08      697.51     30.79 o 
   3  -2   7       12.55       12.28      1.92 o 
   4  -2   7        1.70        1.29      1.23 o 
   5  -2   7       84.05       80.09      5.57 o 
   6  -2   7        0.45        0.95      1.63 o 
   7  -2   7      231.66      228.13     15.11 o 
   8  -2   7        5.84        3.64      2.71 o 
  -9  -1   7        0.37        1.01      2.27 o 
  -8  -1   7        1.57        0.88      1.73 o 
  -7  -1   7       52.87       56.41      8.49 o 
  -6  -1   7       42.94       41.63      6.72 o 
  -5  -1   7       36.02       32.68      6.19 o 
  -4  -1   7       50.90       51.95      6.78 o 
  -3  -1   7      298.49      305.87      8.51 o 
  -2  -1   7      105.92      108.78      3.70 o 
  -1  -1   7        8.11       12.37      1.51 o 
   0  -1   7        0.53        0.24      0.17 o 
   1  -1   7      106.82       91.18      2.88 o 
   2  -1   7     1032.47     1026.08     23.50 o 
   3  -1   7       67.25       58.45      2.94 o 
   4  -1   7      326.11      334.24     21.37 o 
   5  -1   7       58.86       56.76      4.56 o 
   6  -1   7        4.30        3.93      2.22 o 
   7  -1   7      180.69      197.59     13.31 o 
   8  -1   7        0.81        0.98      1.71 o 
  -9   0   7        9.35        4.74      5.83 o 
  -8   0   7      109.97      122.85     17.20 o 
  -7   0   7        0.44        0.81      1.72 o 
  -6   0   7      125.88      128.69      8.40 o 
  -5   0   7        2.60        2.56      2.27 o 
  -4   0   7        0.19        1.63      1.63 o 
  -3   0   7      127.53      120.69      3.87 o 
  -2   0   7       45.29       38.77      3.44 o 
  -1   0   7      253.31      264.33      9.80 o 
   0   0   7       61.15       58.72      4.56 o 
   1   0   7      522.53      548.64     13.64 o 
   2   0   7      119.09      122.13      3.81 o 
   3   0   7      292.40      308.39     11.88 o 
   4   0   7       10.77       15.56      6.62 o 
   5   0   7      320.20      332.49     12.83 o 
   6   0   7       83.23       97.70      7.57 o 
   7   0   7      103.06       97.92     11.61 o 
   8   0   7       45.37       36.34      5.43 o 
  -9   1   7      126.45      139.74     22.08 o 
  -8   1   7        3.42        2.53      3.23 o 
  -7   1   7        7.95        6.93      4.47 o 
  -6   1   7      273.62      264.73     13.84 o 
  -5   1   7        5.76        8.34      5.75 o 
  -4   1   7       16.95       18.41      1.65 o 
  -3   1   7       54.40       54.42      2.62 o 
  -2   1   7      157.38      167.78      4.46 o 
  -1   1   7      100.48       94.38      3.92 o 
   0   1   7      234.39      231.80      5.67 o 
   1   1   7        1.11        0.71      0.71 o 
   2   1   7      283.08      293.40     11.49 o 
   3   1   7        6.90        8.67      3.48 o 
   4   1   7        8.88       11.54      5.61 o 
   5   1   7       47.69       44.99      5.82 o 
   6   1   7       21.53       22.72      4.25 o 
   7   1   7      115.26      102.69     10.00 o 
  -9   2   7       18.46       15.56     24.24 o 
  -8   2   7        2.97        3.31      3.12 o 
  -7   2   7        9.37        9.60      7.91 o 
  -6   2   7       18.51       20.31      4.99 o 
  -5   2   7       65.50       60.68      7.83 o 
  -4   2   7       18.38       18.73      2.48 o 
  -3   2   7      414.44      403.21     11.51 o 
  -2   2   7        0.88        0.98      0.99 o 
  -1   2   7        5.05        8.66      1.94 o 
   0   2   7       20.52       20.58      2.16 o 
   1   2   7       16.09       17.34      2.43 o 
   2   2   7       21.05       19.82      3.51 o 
   3   2   7       20.28        2.28      8.28 o 
   4   2   7       18.25        6.07      9.06 o 
   5   2   7       37.96       37.48      5.04 o 
   6   2   7        1.27        0.66      2.15 o 
   7   2   7       19.30        3.39      5.32 o 
  -9   3   7       21.01       16.05     21.49 o 
  -8   3   7       93.99      102.81     21.83 o 
  -7   3   7       12.26       12.19      3.85 o 
  -6   3   7       57.63       49.11      5.32 o 
  -5   3   7      224.38      221.52     14.39 o 
  -4   3   7        9.88        8.79      6.07 o 
  -3   3   7        5.44        8.06      8.11 o 
  -2   3   7      362.85      351.40     34.58 o 
  -1   3   7       53.79       47.56      3.79 o 
   0   3   7       26.80       27.52      2.78 o 
   1   3   7        4.73        4.13      3.26 o 
   2   3   7       19.44        2.80      9.30 o 
   3   3   7      106.75      122.01      7.61 o 
   4   3   7        0.17        0.57      1.69 o 
   5   3   7        3.09        0.96      1.71 o 
   6   3   7       21.17       19.16     11.12 o 
  -9   4   7        0.08        0.70      2.74 o 
  -8   4   7        0.45        1.17      4.96 o 
  -7   4   7        6.96       10.11     14.02 o 
  -6   4   7      279.68      265.54     13.77 o 
  -5   4   7      296.06      296.92     19.52 o 
  -4   4   7      263.74      258.47     16.40 o 
  -3   4   7      534.26      522.31     27.42 o 
  -2   4   7       56.89       49.63     12.27 o 
  -1   4   7       87.75      103.77      8.98 o 
   0   4   7        2.56        4.82      2.98 o 
   1   4   7        6.55        6.57      4.09 o 
   2   4   7        5.38        3.96      2.74 o 
   3   4   7       56.46       57.16      6.14 o 
   4   4   7        1.85        0.21      2.58 o 
   5   4   7       36.96       35.93      4.90 o 
  -8   5   7        0.72        0.41      2.83 o 
  -7   5   7        5.68        4.19      6.36 o 
  -6   5   7       30.05       23.39      9.63 o 
  -5   5   7        0.89        0.47      1.03 o 
  -4   5   7        0.31        0.49      1.45 o 
  -3   5   7       16.19       12.90     25.17 o 
  -2   5   7       13.79       13.85     13.45 o 
  -1   5   7       14.48       13.78     12.13 o 
   0   5   7        0.69        0.33      0.77 o 
   1   5   7        6.88       11.03      2.77 o 
   2   5   7       20.17       22.16      3.40 o 
   3   5   7       27.14       22.66      5.17 o 
   4   5   7        7.06        5.33     10.99 o 
   5   5   7        3.80        0.98      2.16 o 
  -6   6   7        2.08        2.15      5.91 o 
  -5   6   7      239.62      254.34     38.86 o 
  -4   6   7      201.11      204.24     16.12 o 
  -3   6   7        1.02        1.23      1.53 o 
  -2   6   7       10.85        8.70     12.77 o 
  -1   6   7       23.31       18.52      4.96 o 
   0   6   7      110.54      109.29      9.36 o 
   1   6   7       23.29       22.93      3.24 o 
   2   6   7        1.67        1.68      3.07 o 
   3   6   7       18.31       23.02      4.34 o 
   4   6   7       12.51        8.02     13.03 o 
  -6   7   7       21.30       15.28     20.14 o 
  -5   7   7       63.90       57.96      9.72 o 
  -4   7   7       34.68       37.15      9.54 o 
  -3   7   7        0.44        0.75      2.65 o 
  -2   7   7        0.31        1.70      4.00 o 
  -1   7   7        2.68       -0.02      3.75 o 
   0   7   7        0.01       -0.08      2.15 o 
   1   7   7        4.70        3.77      5.25 o 
   2   7   7        0.74        0.97      2.70 o 
  -6   8   7        0.00        0.69      3.18 o 
  -5   8   7       15.76       14.73     10.87 o 
  -2   8   7       28.05       32.46      7.29 o 
  -1   8   7        3.77        3.18      5.99 o 
   0   8   7        0.06        0.58      1.54 o 
   0 -10   8       16.50       12.91      6.68 o 
   1 -10   8        0.02        0.61      1.71 o 
   2 -10   8        1.64        1.37      3.39 o 
   3 -10   8        7.92        5.96     13.37 o 
   4 -10   8       54.68       66.09     15.82 o 
  -2  -9   8       26.09       24.28      4.40 o 
  -1  -9   8        4.99        2.40      2.11 o 
   0  -9   8        0.36        0.36      1.83 o 
   1  -9   8       34.83       34.67      6.83 o 
   2  -9   8      207.76      247.55     22.13 o 
   3  -9   8        9.87        7.70     11.33 o 
   4  -9   8       10.06        7.79     13.74 o 
   5  -9   8      175.93      167.40     26.19 o 
   6  -9   8        9.71        5.70      6.70 o 
  -4  -8   8       27.83       27.07      6.20 o 
  -3  -8   8        5.02        2.16      2.56 o 
  -2  -8   8      125.41      124.09     14.30 o 
  -1  -8   8        0.00        1.43      2.27 o 
   0  -8   8        0.17        1.32      1.22 o 
   1  -8   8      291.69      321.68     34.63 o 
   2  -8   8       37.84       33.57      4.43 o 
   3  -8   8        0.14        0.45      1.67 o 
   4  -8   8      102.11       88.69     12.81 o 
   6  -8   8        0.00       -0.43      4.28 o 
   7  -8   8        0.00        1.04      2.58 o 
  -5  -7   8       57.69       66.20     12.27 o 
  -4  -7   8        7.60        1.56      2.54 o 
  -3  -7   8        0.51        1.21      1.90 o 
  -2  -7   8       18.50       16.76      3.99 o 
  -1  -7   8        0.09        0.62      1.35 o 
   0  -7   8      130.67      137.89     11.41 o 
   1  -7   8        0.20        0.12      1.28 o 
   2  -7   8      278.89      303.16     26.76 o 
   3  -7   8      369.53      399.03     27.69 o 
   4  -7   8      160.49      169.31     11.64 o 
   5  -7   8       69.87       60.00     12.44 o 
   6  -7   8       19.46       17.97     19.76 o 
   7  -7   8       31.84       31.06      8.85 o 
   8  -7   8        2.96        1.31      5.63 o 
  -6  -6   8        0.02        0.47      2.89 o 
  -5  -6   8        0.20        1.08      2.76 o 
  -4  -6   8        6.67        4.17      4.70 o 
  -3  -6   8        5.00        2.10      1.65 o 
  -2  -6   8       56.35       64.46      6.05 o 
  -1  -6   8      493.79      468.99     15.76 o 
   0  -6   8       38.46       48.37      5.13 o 
   1  -6   8        0.06       -0.06      2.63 o 
   2  -6   8       28.31       24.71      3.70 o 
   3  -6   8       18.46       15.71      3.52 o 
   4  -6   8        0.00        0.52      1.61 o 
   5  -6   8        0.04        0.30      1.04 o 
   6  -6   8      154.66      173.86     28.19 o 
   7  -6   8        0.72        0.25      4.63 o 
   8  -6   8        1.87        0.99      3.18 o 
  -7  -5   8       11.28       10.20      8.74 o 
  -6  -5   8        9.22        3.78      5.10 o 
  -5  -5   8        1.79        1.51      2.52 o 
  -4  -5   8       14.88       10.60      3.96 o 
  -3  -5   8        8.04        3.43      2.47 o 
  -2  -5   8       71.80       79.81      4.56 o 
  -1  -5   8       26.68       40.09      6.66 o 
   0  -5   8       39.02       37.47      4.60 o 
   1  -5   8      130.09      149.87     12.96 o 
   2  -5   8      205.30      220.02     19.26 o 
   3  -5   8       11.45       13.64      9.25 o 
   4  -5   8       19.40       18.92      6.82 o 
   5  -5   8       81.53       77.53      6.65 o 
   6  -5   8       58.74       70.52      7.69 o 
   7  -5   8        0.70        0.89      1.98 o 
   8  -5   8        4.17        3.88      7.33 o 
  -7  -4   8        0.06        0.88      2.82 o 
  -6  -4   8      152.77      162.33     22.50 o 
  -5  -4   8        2.59        2.30      3.17 o 
  -4  -4   8      381.45      388.26     13.52 o 
  -3  -4   8      244.81      225.58     11.36 o 
  -2  -4   8       12.45       13.08      4.44 o 
  -1  -4   8      183.89      202.68      9.64 o 
   0  -4   8      270.03      265.92     12.24 o 
   1  -4   8        4.11        4.39      2.75 o 
   2  -4   8       12.73       17.21     10.23 o 
   3  -4   8        9.57       14.27      9.37 o 
   4  -4   8        0.00        0.14      1.83 o 
   5  -4   8       32.55       34.93      4.47 o 
   6  -4   8       43.37       41.62      3.71 o 
   7  -4   8        7.64        8.12      6.53 o 
   8  -4   8        2.31        2.29      2.90 o 
  -8  -3   8      149.80      175.58     24.99 o 
  -7  -3   8       69.41       69.06      7.86 o 
  -6  -3   8       42.55       41.16      9.46 o 
  -5  -3   8      357.62      363.26     24.37 o 
  -4  -3   8      627.58      642.67     30.65 o 
  -3  -3   8      438.42      450.56     25.97 o 
  -2  -3   8      387.73      391.66     14.40 o 
  -1  -3   8       56.17       47.77      2.45 o 
   0  -3   8      368.61      403.72     13.83 o 
   1  -3   8      244.37      239.89      8.98 o 
   2  -3   8       62.55       69.82      3.80 o 
   3  -3   8       48.62       52.46      5.58 o 
   4  -3   8        3.55        4.82      3.36 o 
   5  -3   8      122.77      124.59      6.01 o 
   6  -3   8        7.46        7.54      3.48 o 
   7  -3   8       97.13       91.39      7.07 o 
   8  -3   8       10.65        6.90      6.48 o 
  -8  -2   8       44.19       51.14      7.62 o 
  -7  -2   8       10.87        9.39      8.78 o 
  -6  -2   8        0.00        0.45      2.08 o 
  -5  -2   8      413.75      391.70     21.16 o 
  -4  -2   8     1201.15     1102.63    120.12 o 
  -3  -2   8      564.92      570.41     24.23 o 
  -2  -2   8      284.26      281.74      9.03 o 
  -1  -2   8       62.90       80.36      4.89 o 
   0  -2   8      672.78      706.71     16.94 o 
   1  -2   8      206.47      205.65      6.33 o 
   2  -2   8      662.10      702.43     24.27 o 
   3  -2   8      459.98      486.32     18.12 o 
   4  -2   8       94.38      106.11      5.28 o 
   5  -2   8       36.19       35.49      4.67 o 
   6  -2   8       64.43       59.66      4.92 o 
   7  -2   8      201.38      207.81     22.58 o 
   8  -2   8        0.83        1.25      1.62 o 
  -8  -1   8        3.19        1.53      2.55 o 
  -7  -1   8       81.77       77.58     10.08 o 
  -6  -1   8        0.92        0.74      2.40 o 
  -5  -1   8       23.48       23.12      5.35 o 
  -4  -1   8        3.57        6.97      4.66 o 
  -3  -1   8        7.82        8.34      1.14 o 
  -2  -1   8      121.88      127.59      4.09 o 
  -1  -1   8      567.95      630.03     15.04 o 
   0  -1   8        0.04        0.29      0.22 o 
   1  -1   8      240.17      232.54      9.48 o 
   2  -1   8        0.01        0.33      0.51 o 
   3  -1   8      595.74      594.90     21.66 o 
   4  -1   8       61.49       61.61      8.59 o 
   5  -1   8       14.57       13.23      7.27 o 
   6  -1   8      341.35      363.46     13.47 o 
   7  -1   8       56.69       50.64      6.63 o 
   8  -1   8        6.69        1.96      2.22 o 
  -9   0   8        0.08        1.62      3.15 o 
  -8   0   8       43.81       43.57      5.68 o 
  -7   0   8      114.95      113.97     13.69 o 
  -6   0   8       38.29       36.20      7.01 o 
  -5   0   8       83.38      100.18      6.99 o 
  -4   0   8        5.57        4.99      2.99 o 
  -3   0   8       11.33       14.81      1.27 o 
  -2   0   8      269.76      300.49      6.86 o 
  -1   0   8        8.55       12.72      2.04 o 
   0   0   8      204.43      208.93     11.52 o 
   1   0   8     1820.23     1817.80     64.06 o 
   2   0   8        1.36        0.44      0.47 o 
   3   0   8       75.03       64.16      4.55 o 
   4   0   8      352.76      369.00     18.76 o 
   5   0   8        7.40        6.48      6.80 o 
   6   0   8      223.49      220.98     19.67 o 
   7   0   8        9.85        4.91      3.39 o 
  -9   1   8       23.41       15.17     21.17 o 
  -8   1   8       32.11       33.37      4.73 o 
  -7   1   8      207.60      219.85     17.54 o 
  -6   1   8       12.02       13.64      4.15 o 
  -5   1   8      227.31      227.31     10.44 o 
  -4   1   8       33.39       40.08      2.01 o 
  -3   1   8      281.92      277.33     16.91 o 
  -2   1   8      135.44      137.58      4.57 o 
  -1   1   8      229.85      239.63     24.23 o 
   0   1   8       26.85       25.12      5.11 o 
   1   1   8       67.94       67.07      5.50 o 
   2   1   8        0.06       -0.02      1.14 o 
   3   1   8        3.49        2.47      1.36 o 
   4   1   8       16.82        4.79      7.19 o 
   5   1   8       47.28       47.27      4.83 o 
   6   1   8       30.93       11.71      8.76 o 
   7   1   8      146.56      142.63     12.10 o 
  -9   2   8       51.06       43.10     11.39 o 
  -8   2   8        1.87        3.54      4.22 o 
  -7   2   8       21.77       22.48      3.39 o 
  -6   2   8        4.15        3.59      5.34 o 
  -5   2   8       84.74       79.75      6.86 o 
  -4   2   8        0.93        0.54      0.64 o 
  -3   2   8        2.84        3.69      2.35 o 
  -2   2   8      593.98      597.19     30.19 o 
  -1   2   8      712.17      751.29     47.39 o 
   0   2   8       60.38       53.82      2.91 o 
   1   2   8       69.42       77.82      6.86 o 
   2   2   8       90.59      109.20      6.08 o 
   3   2   8      223.35      233.20     10.62 o 
   4   2   8       91.03       90.32      6.37 o 
   5   2   8        8.68        3.30      4.19 o 
   6   2   8       18.73       15.87      4.85 o 
   7   2   8       81.38       65.43     10.38 o 
  -9   3   8       45.95       62.65     14.80 o 
  -8   3   8       22.68       19.47     24.32 o 
  -7   3   8       39.65       35.09      4.85 o 
  -6   3   8      124.20      112.48      8.56 o 
  -5   3   8      121.11      117.36      6.85 o 
  -4   3   8       80.73       85.38      5.46 o 
  -3   3   8      428.83      455.12     24.35 o 
  -2   3   8      204.40      198.44     16.29 o 
  -1   3   8        6.38        3.06      2.51 o 
   0   3   8      336.28      341.82     25.73 o 
   1   3   8        2.29        2.27      1.55 o 
   2   3   8       95.72       99.65     10.10 o 
   3   3   8       15.76       17.34      4.17 o 
   4   3   8       29.43       28.41      3.44 o 
   5   3   8       21.37       21.43      3.18 o 
   6   3   8        0.02        0.77      1.44 o 
  -8   4   8        8.31        8.11     11.64 o 
  -7   4   8       93.37       88.17     18.14 o 
  -6   4   8       70.57       64.93      6.40 o 
  -5   4   8       68.65       69.36      6.09 o 
  -4   4   8       10.64       11.53     12.82 o 
  -3   4   8     1573.60     1610.58     39.44 o 
  -2   4   8      817.69      860.93     70.48 o 
  -1   4   8       51.06       44.60      6.98 o 
   0   4   8       40.93       44.68      4.39 o 
   1   4   8      236.19      200.89     10.75 o 
   2   4   8       86.25       84.20      7.04 o 
   3   4   8        7.22        4.75      4.51 o 
   4   4   8      122.68      127.58     17.75 o 
   5   4   8        0.55        1.35      1.37 o 
  -8   5   8       76.83       88.96     14.57 o 
  -7   5   8      100.47      107.99     13.80 o 
  -5   5   8       21.31       14.35      7.51 o 
  -3   5   8      866.03      871.37     22.92 o 
  -2   5   8       17.76       11.02     14.83 o 
  -1   5   8        8.03       10.84     11.13 o 
   0   5   8        1.60        0.16      1.28 o 
   1   5   8        1.96        0.86      1.61 o 
   2   5   8        9.81        9.53      7.88 o 
   3   5   8       52.95       56.92      5.89 o 
   4   5   8       41.15        5.33     19.65 o 
  -6   6   8       39.26       34.61      6.25 o 
  -4   6   8        0.01        0.50      1.80 o 
  -3   6   8       21.43       24.05      4.94 o 
  -2   6   8       82.85       82.50     11.10 o 
  -1   6   8       30.77       28.57      5.69 o 
   0   6   8       10.19        9.09      3.15 o 
   1   6   8        0.13        0.34      1.63 o 
   2   6   8        8.68        8.01      9.02 o 
   3   6   8        1.03        2.13      2.88 o 
  -6   7   8        0.41       -0.06      2.61 o 
  -3   7   8        0.20        0.52      2.36 o 
  -2   7   8        1.11        1.61      2.80 o 
  -1   7   8       28.58       25.30      3.76 o 
   0   7   8        0.54        0.82      0.89 o 
   1   7   8      125.69      151.44     22.20 o 
  -2   8   8        8.85        9.00      3.57 o 
  -1   8   8       71.70       74.35     16.12 o 
   0 -10   9        9.97        1.04      4.35 o 
   1 -10   9        0.51        0.84      2.11 o 
   2 -10   9       62.90       64.19     14.85 o 
   3 -10   9        9.67        7.35     10.77 o 
   4 -10   9       57.85       71.12     16.59 o 
  -2  -9   9       14.01        9.44      9.74 o 
  -1  -9   9        6.86        4.38      3.64 o 
   0  -9   9        0.05        1.31      1.61 o 
   1  -9   9        2.07        4.07      3.71 o 
   2  -9   9       55.05       61.55      6.83 o 
   3  -9   9        3.12        2.87      3.61 o 
   4  -9   9        0.02        1.70      4.54 o 
   5  -9   9        0.00        1.60      7.33 o 
   6  -9   9        5.70       10.76     12.51 o 
  -4  -8   9        8.77        5.24      9.86 o 
  -3  -8   9       14.67        8.40     13.46 o 
  -2  -8   9        0.42        0.32      1.58 o 
  -1  -8   9       23.07       22.41      4.61 o 
   0  -8   9       10.40        8.88      6.99 o 
   1  -8   9       22.36       19.56     10.77 o 
   2  -8   9        0.43        0.72      1.56 o 
   3  -8   9        6.23        4.39      3.94 o 
   4  -8   9       20.80       15.72     15.18 o 
   5  -8   9       42.83       41.15     25.19 o 
   6  -8   9       12.10        9.65     15.83 o 
   7  -8   9        0.01        1.37      2.68 o 
  -5  -7   9        3.19        2.72      3.59 o 
  -4  -7   9        2.10        1.84      2.80 o 
  -3  -7   9        2.01        1.08      1.93 o 
  -2  -7   9        9.69       12.44      3.51 o 
  -1  -7   9       36.19       28.65      3.55 o 
   0  -7   9       73.14       69.22      7.64 o 
   1  -7   9        7.83        9.96      6.92 o 
   2  -7   9       13.81       13.42     10.39 o 
   3  -7   9       68.38       65.10      6.61 o 
   4  -7   9       22.24       23.95      3.33 o 
   5  -7   9       46.47       49.81      9.57 o 
   6  -7   9        5.03        2.82      4.27 o 
   7  -7   9        0.00        1.14      3.26 o 
  -6  -6   9        6.83        8.61      8.23 o 
  -5  -6   9        6.31        6.13      6.68 o 
  -4  -6   9       17.02       15.26     11.65 o 
  -3  -6   9       67.31       59.76      5.46 o 
  -2  -6   9      445.36      432.78     22.58 o 
  -1  -6   9      182.85      167.60      8.31 o 
   0  -6   9       83.05       95.72      6.88 o 
   1  -6   9       89.08       87.72      7.90 o 
   2  -6   9      137.48      144.41      9.27 o 
   3  -6   9      260.65      249.40     15.95 o 
   4  -6   9       21.51       22.66      4.20 o 
   5  -6   9       61.11       58.09      5.92 o 
   6  -6   9       59.62       67.35     11.32 o 
   7  -6   9       13.89       11.74     14.51 o 
   8  -6   9       57.21       56.98     13.82 o 
  -6  -5   9       13.23       11.87     15.69 o 
  -5  -5   9        7.42        6.38      9.22 o 
  -4  -5   9       27.54       25.51      4.34 o 
  -3  -5   9       65.06       58.24      4.93 o 
  -2  -5   9      471.60      491.13     27.08 o 
  -1  -5   9       21.27       20.74      5.31 o 
   0  -5   9        0.72        0.13      1.80 o 
   1  -5   9      478.71      527.51     19.88 o 
   2  -5   9        0.00        0.37      2.11 o 
   3  -5   9       16.19       14.15      3.93 o 
   4  -5   9        1.99        4.32      2.55 o 
   5  -5   9      328.59      339.98     24.60 o 
   6  -5   9       66.20       67.73     13.26 o 
   7  -5   9       85.02       91.38      9.70 o 
   8  -5   9       14.77        8.15     11.52 o 
  -7  -4   9        8.85        7.64      9.22 o 
  -6  -4   9        1.16        0.32      1.69 o 
  -5  -4   9        0.37        1.83      3.58 o 
  -4  -4   9        2.60        3.08      3.41 o 
  -3  -4   9      354.39      352.12     18.04 o 
  -2  -4   9        0.00        0.66      1.25 o 
  -1  -4   9        5.06        3.82      2.39 o 
   0  -4   9       53.59       52.09      5.42 o 
   1  -4   9      513.43      567.80     30.09 o 
   2  -4   9      101.59       94.12      8.94 o 
   3  -4   9       37.47       27.58      5.38 o 
   4  -4   9       23.00       19.77     11.75 o 
   5  -4   9       39.10       32.54      4.32 o 
   6  -4   9        6.93        2.82      2.74 o 
   7  -4   9        8.06        5.65      7.81 o 
   8  -4   9      279.45      272.36     14.95 o 
  -8  -3   9       14.13        8.40     15.09 o 
  -7  -3   9        5.00        5.20      6.09 o 
  -6  -3   9       30.27       32.42      4.66 o 
  -5  -3   9      127.42      135.46     11.23 o 
  -4  -3   9      243.31      199.60     18.57 o 
  -3  -3   9      449.96      410.95     11.40 o 
  -2  -3   9      183.24      182.19     10.31 o 
  -1  -3   9      566.30      584.07     24.12 o 
   0  -3   9        4.37        8.47      1.97 o 
   1  -3   9       56.26       59.91      3.86 o 
   2  -3   9      189.72      202.21     10.82 o 
   3  -3   9       66.22       59.59      6.70 o 
   4  -3   9       14.81       15.76      2.60 o 
   5  -3   9        2.81        2.24      3.21 o 
   6  -3   9       56.91       59.77      5.26 o 
   7  -3   9       34.31       34.96      4.93 o 
   8  -3   9       21.37       15.10     10.27 o 
  -8  -2   9        0.04        0.76      3.20 o 
  -7  -2   9        0.05        0.32      2.76 o 
  -6  -2   9       36.21       39.96      5.19 o 
  -5  -2   9       72.52       63.19      9.16 o 
  -4  -2   9       69.39       70.64      7.63 o 
  -3  -2   9      118.90      111.37      7.75 o 
  -2  -2   9       91.23       84.90      3.98 o 
  -1  -2   9       46.32       52.49      2.68 o 
   0  -2   9       14.95       18.07      2.05 o 
   1  -2   9      212.80      228.03     11.78 o 
   2  -2   9       89.78       83.40      4.80 o 
   3  -2   9       31.29       28.34      3.30 o 
   4  -2   9      130.84      141.19      8.37 o 
   5  -2   9       26.83       26.03      4.57 o 
   6  -2   9      240.74      252.59     22.01 o 
   7  -2   9       27.85       26.24      4.30 o 
   8  -2   9        2.67        1.90      1.96 o 
  -8  -1   9       36.43       36.25      6.51 o 
  -7  -1   9       12.08       12.71     11.63 o 
  -6  -1   9       61.55       65.27      6.97 o 
  -5  -1   9      384.60      387.14     17.16 o 
  -4  -1   9      106.97      115.16      7.13 o 
  -3  -1   9        0.42        0.40      0.46 o 
  -2  -1   9       47.20       49.91      2.35 o 
  -1  -1   9        3.86        3.94      0.98 o 
   0  -1   9        1.70        1.78      1.61 o 
   1  -1   9        3.18        4.84      3.03 o 
   2  -1   9      353.50      349.47     12.97 o 
   3  -1   9       34.48       30.17      3.55 o 
   4  -1   9        0.81        1.18      1.19 o 
   5  -1   9      266.70      276.56     15.20 o 
   6  -1   9        2.39        1.74      1.63 o 
   7  -1   9        0.01        0.41      1.15 o 
  -8   0   9        0.73        1.45      1.47 o 
  -7   0   9        7.88        6.24      5.94 o 
  -6   0   9        5.57        4.24      3.03 o 
  -5   0   9       62.61       62.88      6.39 o 
  -4   0   9        0.17        0.05      0.23 o 
  -3   0   9      322.53      321.67     10.70 o 
  -2   0   9       23.00       24.62      1.69 o 
  -1   0   9       95.26       99.21      6.21 o 
   0   0   9       14.23       16.55      4.73 o 
   1   0   9      288.63      295.06     16.51 o 
   2   0   9        4.80        4.00      1.19 o 
   3   0   9       57.61       75.98      8.44 o 
   4   0   9      253.94      250.38      9.79 o 
   5   0   9       57.57       53.52      4.98 o 
   6   0   9       57.29       56.01      7.44 o 
   7   0   9        0.09        0.62      1.30 o 
  -9   1   9       11.05        6.16      9.02 o 
  -8   1   9       69.29       76.46      7.86 o 
  -7   1   9       81.64       90.36     11.14 o 
  -6   1   9       56.78       47.76      5.26 o 
  -5   1   9       35.65       30.57      5.86 o 
  -4   1   9        8.03        6.84      1.23 o 
  -3   1   9       67.03       67.44      4.23 o 
  -2   1   9      273.11      246.26     18.76 o 
  -1   1   9      183.77      194.80     16.88 o 
   0   1   9      623.12      645.08     47.44 o 
   1   1   9       35.88       29.22      5.06 o 
   2   1   9      312.19      318.75     10.16 o 
   3   1   9       25.21       22.10      2.89 o 
   4   1   9        0.12        0.22      1.66 o 
   5   1   9       92.48       91.63      9.24 o 
   6   1   9       19.39       13.86      3.76 o 
   7   1   9       30.52       23.08      6.83 o 
  -9   2   9       22.58       24.70      8.67 o 
  -8   2   9        0.06       -0.05      2.74 o 
  -7   2   9        5.97        3.71      5.59 o 
  -6   2   9        1.42        0.41      3.55 o 
  -5   2   9       34.63       35.71      5.57 o 
  -4   2   9        8.46       10.49      2.59 o 
  -3   2   9       25.68       21.75      3.26 o 
  -2   2   9       17.77       18.37      3.11 o 
  -1   2   9      516.99      522.93     38.70 o 
   0   2   9       45.09       39.78      1.92 o 
   1   2   9        0.68        0.58      1.06 o 
   2   2   9        2.14        1.35      1.55 o 
   3   2   9      119.46      108.37      7.53 o 
   4   2   9       78.76       72.09      6.06 o 
   5   2   9        4.28        1.65      1.99 o 
   6   2   9       15.45        6.99      6.63 o 
  -8   3   9        0.20        1.24      4.52 o 
  -7   3   9        5.07        3.14      4.22 o 
  -6   3   9        3.70        2.90      4.47 o 
  -5   3   9        0.03        0.91      1.75 o 
  -4   3   9      242.89      273.73     17.88 o 
  -3   3   9       14.85       14.23     14.48 o 
  -2   3   9        4.41        3.27      2.64 o 
  -1   3   9        0.53        0.35      0.94 o 
   0   3   9        0.04        0.26      1.11 o 
   1   3   9        1.10        0.49      0.72 o 
   2   3   9       37.82       36.32      5.40 o 
   3   3   9        0.24        0.63      1.94 o 
   4   3   9       49.18       47.62      4.79 o 
   5   3   9       47.01       52.57      8.22 o 
  -8   4   9       28.01       26.20      6.65 o 
  -7   4   9        2.90        1.47      3.38 o 
  -6   4   9        0.65        0.37      1.50 o 
  -5   4   9        6.41        3.38      7.52 o 
  -4   4   9      198.34      194.04     19.17 o 
  -3   4   9        9.99       10.94      9.50 o 
  -2   4   9        0.21        0.67      3.60 o 
  -1   4   9        0.01        1.33      2.62 o 
   0   4   9      196.41      180.13     12.27 o 
   1   4   9      265.01      239.64     15.27 o 
   2   4   9        6.01        3.45      5.66 o 
   3   4   9       35.05       28.00      4.00 o 
   4   4   9       28.37       39.57      9.24 o 
   5   4   9        0.09        1.03      2.43 o 
  -8   5   9        4.71        2.32      8.37 o 
  -5   5   9        2.73        2.36      7.67 o 
  -4   5   9       44.72       36.79      5.44 o 
  -3   5   9       50.16       51.36      8.34 o 
  -2   5   9      288.88      334.50     30.08 o 
  -1   5   9       10.94        5.73     11.82 o 
   0   5   9      291.07      262.82     19.56 o 
   1   5   9       48.14       45.16      5.14 o 
   2   5   9       15.24       12.69     16.86 o 
   3   5   9       19.94       10.64     13.94 o 
   4   5   9        9.39       13.34     23.68 o 
  -4   6   9       49.26       51.00     10.96 o 
  -3   6   9        3.59        2.13      5.47 o 
  -2   6   9       10.70        7.65      8.93 o 
  -1   6   9       26.38       24.16      3.18 o 
   0   6   9       31.15       23.97      3.08 o 
   1   6   9       24.35       30.09      7.52 o 
   2   6   9       45.46       41.95      9.46 o 
  -3   7   9        7.87        7.36     10.54 o 
  -2   7   9       25.46       25.30      7.33 o 
  -1   7   9        2.82        1.10      5.24 o 
   0   7   9        0.30        0.77      2.52 o 
   1   7   9        0.13        1.38      2.76 o 
   1 -10  10       20.91       30.18      6.14 o 
   2 -10  10      125.55      128.48     26.32 o 
   3 -10  10        2.10        0.88      3.59 o 
  -2  -9  10       14.49       12.48      3.91 o 
  -1  -9  10        0.26        0.74      2.53 o 
   0  -9  10        2.30        2.13      2.21 o 
   1  -9  10        0.68        0.58      1.80 o 
   2  -9  10        2.30        2.82      3.13 o 
   3  -9  10        5.79        7.50     10.40 o 
   4  -9  10        5.01        5.37      7.78 o 
   5  -9  10       13.10        7.72     15.12 o 
  -3  -8  10       26.32       36.19      6.74 o 
  -2  -8  10        0.79        1.28      1.50 o 
  -1  -8  10       60.94       62.67      7.95 o 
   0  -8  10       20.79       13.53      8.50 o 
   1  -8  10        0.54        1.05      2.45 o 
   2  -8  10       34.29       33.26      6.66 o 
   3  -8  10       86.41       95.66      9.47 o 
   4  -8  10       12.87       19.94     16.97 o 
   5  -8  10        2.64        1.00      4.36 o 
   6  -8  10        0.31        1.82      3.95 o 
  -4  -7  10       14.21        2.42      4.11 o 
  -3  -7  10       36.82       35.78      6.95 o 
  -2  -7  10      216.29      203.62     13.32 o 
  -1  -7  10       35.88       32.84      3.76 o 
   0  -7  10        6.12        3.31      2.82 o 
   1  -7  10        4.13        5.75      4.85 o 
   2  -7  10       23.42       14.21     12.12 o 
   3  -7  10        6.99        1.18      4.21 o 
   4  -7  10       11.28        6.44      6.29 o 
   5  -7  10       57.40       53.44     12.94 o 
   6  -7  10       26.51       23.66     25.28 o 
   7  -7  10       30.72       34.63      9.77 o 
  -5  -6  10       27.65       31.12      6.40 o 
  -4  -6  10        3.72        3.20      2.63 o 
  -3  -6  10        8.97        9.26      5.80 o 
  -2  -6  10        2.91        3.79      3.00 o 
  -1  -6  10       38.26       37.42      4.88 o 
   0  -6  10        0.29        0.25      1.76 o 
   1  -6  10      565.11      584.00     23.44 o 
   2  -6  10       13.85       11.05      8.61 o 
   3  -6  10       13.09        3.93      4.55 o 
   4  -6  10      248.39      258.27     19.10 o 
   5  -6  10       23.77       20.59      5.99 o 
   6  -6  10        1.79        2.58      5.99 o 
   7  -6  10       18.90       14.67     21.28 o 
  -6  -5  10       17.47       24.36      8.78 o 
  -5  -5  10        4.01        6.98      5.34 o 
  -4  -5  10      160.51      165.81     18.74 o 
  -3  -5  10      693.79      690.68     33.71 o 
  -2  -5  10      118.67      124.16      6.28 o 
  -1  -5  10       11.21       11.68      5.48 o 
   0  -5  10      144.22      137.12      6.33 o 
   1  -5  10       20.94       17.08      9.10 o 
   2  -5  10       81.21       81.76      7.26 o 
   3  -5  10        0.15        0.16      2.18 o 
   4  -5  10        5.57        5.13      6.80 o 
   5  -5  10       40.30       37.82      4.55 o 
   6  -5  10        6.09        3.88     13.33 o 
   7  -5  10        6.28        4.05      4.19 o 
  -7  -4  10       11.45       11.31     15.89 o 
  -6  -4  10       16.43       11.57      8.62 o 
  -5  -4  10        6.29        3.67      4.55 o 
  -4  -4  10        3.31        2.18      2.20 o 
  -3  -4  10      204.01      190.38     13.57 o 
  -2  -4  10       76.91       74.42      4.30 o 
  -1  -4  10        0.78        0.96      0.96 o 
   0  -4  10       15.64       17.12      4.11 o 
   1  -4  10      230.31      262.73     21.50 o 
   2  -4  10        3.72        3.45      2.25 o 
   3  -4  10       29.65       31.10      6.12 o 
   4  -4  10      779.12      800.18     29.35 o 
   5  -4  10       10.12        9.96      7.57 o 
   6  -4  10        0.14        0.57      1.04 o 
   7  -4  10      145.89      146.40     16.02 o 
   8  -4  10      135.16      121.55     17.72 o 
  -7  -3  10        1.13        2.81      3.79 o 
  -6  -3  10       24.87       23.70      6.57 o 
  -5  -3  10      251.68      250.50     23.63 o 
  -4  -3  10      137.31      139.68      8.95 o 
  -3  -3  10      347.46      328.29     14.80 o 
  -2  -3  10        0.10        0.54      0.42 o 
  -1  -3  10       67.87       64.07      5.03 o 
   0  -3  10      260.81      303.78     13.54 o 
   1  -3  10       65.36       51.20      4.22 o 
   2  -3  10       19.80       15.14      3.00 o 
   3  -3  10        0.31        0.22      2.91 o 
   4  -3  10       21.83       25.82      6.09 o 
   5  -3  10        2.20        2.13      1.89 o 
   6  -3  10       19.41       18.76      3.06 o 
   7  -3  10       36.00       36.26      5.20 o 
   8  -3  10        6.23        3.23      5.25 o 
  -8  -2  10       25.32       26.47      6.58 o 
  -7  -2  10        1.83        3.14      2.05 o 
  -6  -2  10       63.04       65.82      9.08 o 
  -5  -2  10        6.70        5.70      7.90 o 
  -4  -2  10      105.15      107.45      9.91 o 
  -3  -2  10        8.87        6.66      2.80 o 
  -2  -2  10      215.82      217.02     13.91 o 
  -1  -2  10      290.37      273.97     17.64 o 
   0  -2  10        6.34        5.95      0.76 o 
   1  -2  10      232.51      227.34     13.80 o 
   2  -2  10      478.82      481.86     29.91 o 
   3  -2  10       20.57       18.34      3.77 o 
   4  -2  10       34.08       38.49      4.70 o 
   5  -2  10       24.31       23.18      3.18 o 
   6  -2  10       30.33       30.43      3.59 o 
   7  -2  10       15.21       16.14      3.09 o 
  -8  -1  10        8.44        4.64      3.29 o 
  -7  -1  10        7.28        7.61      7.18 o 
  -6  -1  10       73.15       89.97     11.15 o 
  -5  -1  10       96.14       99.92     10.86 o 
  -4  -1  10        0.94        1.76      2.82 o 
  -3  -1  10        0.46        0.45      1.74 o 
  -2  -1  10      271.38      263.72     16.52 o 
  -1  -1  10        9.32        8.75      1.24 o 
   0  -1  10      113.35      117.09      8.26 o 
   1  -1  10        4.27        5.86      3.91 o 
   2  -1  10       15.56       14.63      3.57 o 
   3  -1  10      350.22      356.13     15.39 o 
   4  -1  10        9.75       10.57      2.76 o 
   5  -1  10        1.87        1.89      2.21 o 
   6  -1  10        3.72        4.50      4.06 o 
   7  -1  10        9.10        8.02      7.40 o 
  -8   0  10       31.04       24.29      5.84 o 
  -7   0  10        0.41        0.52      2.17 o 
  -6   0  10      157.57      168.26     14.04 o 
  -5   0  10       12.30       11.29      9.86 o 
  -4   0  10        0.92        0.32      0.31 o 
  -3   0  10       47.53       40.07      1.80 o 
  -2   0  10       58.91       69.90      4.27 o 
  -1   0  10       31.19       27.38      3.59 o 
   0   0  10        2.20        6.40      3.03 o 
   1   0  10        3.14        6.15      3.47 o 
   2   0  10       11.20        9.26      2.61 o 
   3   0  10      263.81      260.99      9.51 o 
   4   0  10       22.30       19.96      4.19 o 
   5   0  10        1.76        2.23      1.82 o 
   6   0  10       43.05       41.54      5.04 o 
  -8   1  10       21.65       19.03      4.18 o 
  -7   1  10        3.15        3.47      3.64 o 
  -6   1  10        7.67        3.39      5.26 o 
  -5   1  10      619.76      609.70     25.01 o 
  -4   1  10        9.04        4.12      2.13 o 
  -3   1  10        2.90        3.70      1.76 o 
  -2   1  10       13.96       14.32      2.61 o 
  -1   1  10      253.22      226.59     18.21 o 
   0   1  10       31.28       29.06      6.57 o 
   1   1  10       76.17       93.75     19.61 o 
   2   1  10      526.23      524.44     32.01 o 
   3   1  10      104.18      101.02      6.81 o 
   4   1  10        0.00        0.10      1.59 o 
   5   1  10       35.18       32.38      5.36 o 
   6   1  10       12.09        7.03      9.19 o 
  -8   2  10        0.88        1.95      4.06 o 
  -7   2  10       40.36       36.42      7.42 o 
  -6   2  10      104.25       97.11      8.76 o 
  -5   2  10      367.79      345.11     21.92 o 
  -4   2  10       24.06       23.48      3.96 o 
  -3   2  10      213.68      184.86     17.11 o 
  -2   2  10      911.83      890.06     28.24 o 
  -1   2  10      115.62      111.23      4.96 o 
   0   2  10       10.78        7.80      6.97 o 
   1   2  10       10.86       16.92     13.86 o 
   2   2  10       45.15       31.44      4.39 o 
   3   2  10       73.78       64.60      5.03 o 
   4   2  10        7.70        3.10      3.70 o 
   5   2  10       11.81       12.90     12.12 o 
   6   2  10       20.22       21.73      7.05 o 
  -8   3  10       49.88       56.35     10.72 o 
  -7   3  10       80.32       86.55     11.33 o 
  -6   3  10       79.46       77.39      9.50 o 
  -5   3  10       39.75       43.32      4.77 o 
  -4   3  10       19.17       23.61     13.77 o 
  -3   3  10        0.04        0.89      3.52 o 
  -2   3  10       67.73       63.85     12.94 o 
  -1   3  10      232.06      242.41     10.29 o 
   0   3  10        8.70        8.25      2.64 o 
   1   3  10        0.04        0.19      0.72 o 
   2   3  10       88.49       66.14     10.70 o 
   3   3  10        0.67        0.27      2.64 o 
   4   3  10       27.78       33.50      7.14 o 
   5   3  10       45.48       49.40      7.40 o 
  -8   4  10       11.52       11.39     18.09 o 
  -7   4  10        9.42        7.72     16.03 o 
  -6   4  10       25.84       31.93      5.41 o 
  -5   4  10       21.22       20.74      5.14 o 
  -4   4  10       86.91       84.85     11.29 o 
  -3   4  10      194.26      190.41     18.48 o 
  -2   4  10       29.02       33.49      8.42 o 
  -1   4  10      163.14      203.41     13.63 o 
   0   4  10      146.68      156.93     16.43 o 
   1   4  10        8.91        5.14     10.31 o 
   2   4  10        7.94        7.13      8.39 o 
   3   4  10        0.59        1.15      2.00 o 
   4   4  10       36.76       37.85      6.86 o 
  -4   5  10        3.49        5.41     10.55 o 
  -3   5  10       83.15       87.26     15.15 o 
  -2   5  10       69.92       81.09     14.76 o 
  -1   5  10      150.94      135.51     21.80 o 
   0   5  10       30.25       30.89      6.28 o 
   1   5  10        0.23        1.35      4.57 o 
   2   5  10        0.28        0.42      2.04 o 
   3   5  10       20.30       23.44      8.01 o 
  -4   6  10       13.52       13.96      4.29 o 
  -3   6  10        0.09        0.49      2.39 o 
  -2   6  10        2.20        1.97      3.78 o 
  -1   6  10        3.09        2.74      6.15 o 
   0   6  10        0.12        0.33      3.13 o 
   1   6  10        1.54        1.29      3.63 o 
   2   6  10        3.51        2.93      8.68 o 
  -3   7  10       19.85       22.67     10.63 o 
  -2   7  10        0.62        0.51      2.65 o 
  -1   7  10        5.58        5.66      7.14 o 
   0   7  10        2.03        1.35      5.15 o 
  -1  -9  11       18.17       21.88      4.73 o 
   0  -9  11        8.53        7.68      7.35 o 
   1  -9  11       11.45       17.44      5.82 o 
   2  -9  11        8.29        9.57      9.83 o 
   3  -9  11       34.18       40.69      9.67 o 
   4  -9  11      104.42      134.38     21.30 o 
   5  -9  11       15.74       11.13     17.33 o 
  -3  -8  11       12.43       10.14     18.04 o 
  -2  -8  11        0.15        0.11      1.77 o 
  -1  -8  11      254.35      247.82      9.30 o 
   0  -8  11       11.02        7.48      3.95 o 
   1  -8  11        0.66        1.69      2.30 o 
   2  -8  11        4.38        4.22      5.03 o 
   3  -8  11        0.90        1.06      2.09 o 
   4  -8  11        2.96        3.11      7.53 o 
   5  -8  11        3.20        1.86      4.98 o 
   6  -8  11       49.76       51.02     13.52 o 
  -4  -7  11        0.03        0.57      2.75 o 
  -3  -7  11        4.12        2.84      3.67 o 
  -2  -7  11       15.30       15.67      3.72 o 
  -1  -7  11      331.76      309.18     45.58 o 
   0  -7  11       18.14        4.67      4.55 o 
   1  -7  11       37.69       28.78      5.63 o 
   2  -7  11      343.33      369.26     22.34 o 
   3  -7  11      101.77       35.00     48.31 o 
   4  -7  11       16.99       16.77      3.19 o 
   5  -7  11        0.46        0.57      2.66 o 
   6  -7  11       98.03       95.18     17.51 o 
  -5  -6  11       26.16       28.83      8.26 o 
  -4  -6  11        0.90        0.99      2.54 o 
  -3  -6  11      141.25      154.61     13.84 o 
  -2  -6  11      341.43      377.69     16.24 o 
  -1  -6  11      152.17      147.54      8.93 o 
   0  -6  11        1.31        3.31      4.62 o 
   1  -6  11       60.81       59.52      7.24 o 
   2  -6  11       26.83       25.15      6.70 o 
   3  -6  11       57.40       24.26     29.28 o 
   4  -6  11       35.78       32.37      5.73 o 
   5  -6  11       64.52       63.62      7.01 o 
   6  -6  11      139.07      126.03     16.35 o 
   7  -6  11       54.42       47.01     16.04 o 
  -6  -5  11       48.40       57.29     10.23 o 
  -5  -5  11       12.72        9.47      9.33 o 
  -4  -5  11      101.62      102.37     10.85 o 
  -3  -5  11        0.24        0.95      1.47 o 
  -2  -5  11      191.65      189.66     11.75 o 
  -1  -5  11      138.82      149.01      6.66 o 
   0  -5  11        1.54        3.46      2.45 o 
   1  -5  11       11.39       11.12      8.09 o 
   2  -5  11       95.15       91.98      6.73 o 
   3  -5  11        0.45        1.52      2.20 o 
   4  -5  11        1.72        0.56      2.72 o 
   5  -5  11       61.07       56.18      7.64 o 
   6  -5  11       38.73       38.22      8.36 o 
   7  -5  11        8.27        7.30     10.81 o 
  -7  -4  11        5.19        2.45      4.72 o 
  -6  -4  11       13.71        8.70     13.80 o 
  -5  -4  11       31.19       32.67      5.32 o 
  -4  -4  11      135.13      144.81     12.94 o 
  -3  -4  11        3.32        3.29      4.28 o 
  -2  -4  11       20.03       23.23      3.58 o 
  -1  -4  11        2.73        2.67      1.56 o 
   0  -4  11       99.50       95.01      5.58 o 
   1  -4  11        0.22       -0.03      2.39 o 
   2  -4  11        0.98        1.41      2.10 o 
   3  -4  11      200.83      195.03     10.60 o 
   4  -4  11        1.46        2.00      1.87 o 
   5  -4  11        2.41        3.62      2.88 o 
   6  -4  11       37.17       38.85      7.05 o 
   7  -4  11        0.92        0.25      1.72 o 
  -7  -3  11        0.04        0.94      2.01 o 
  -6  -3  11        5.02        6.61      6.73 o 
  -5  -3  11        3.14        1.47      1.70 o 
  -4  -3  11        8.30        7.91     10.72 o 
  -3  -3  11      288.00      300.18     10.52 o 
  -2  -3  11      222.73      216.97      7.73 o 
  -1  -3  11       42.07       41.90      5.84 o 
   0  -3  11      177.18      166.36      6.34 o 
   1  -3  11      266.05      244.35     12.44 o 
   2  -3  11      215.57      187.69     16.28 o 
   3  -3  11        9.79       10.20      4.69 o 
   4  -3  11       22.81       22.68     12.82 o 
   5  -3  11       30.97       31.37      3.20 o 
   6  -3  11        4.02        2.93      3.10 o 
   7  -3  11       72.94       63.35      8.26 o 
  -7  -2  11        2.53        1.15      2.36 o 
  -6  -2  11        0.36        1.63      3.43 o 
  -5  -2  11       32.47       32.01      5.19 o 
  -4  -2  11       99.87       94.15      6.94 o 
  -3  -2  11      333.00      332.30     16.54 o 
  -2  -2  11       95.32       93.69      4.82 o 
  -1  -2  11        0.30        0.86      0.97 o 
   0  -2  11      222.38      218.39     13.94 o 
   1  -2  11        6.12        5.11      1.58 o 
   2  -2  11       23.20       19.84      3.98 o 
   3  -2  11      134.55      143.48     10.10 o 
   4  -2  11       85.74       90.58      6.41 o 
   5  -2  11        0.68        0.64      0.84 o 
   6  -2  11        7.15        4.00      5.07 o 
   7  -2  11       46.74       42.62      8.72 o 
  -8  -1  11        0.46        0.28      1.98 o 
  -7  -1  11       44.19       46.03      7.94 o 
  -6  -1  11      108.86      112.73     13.88 o 
  -5  -1  11       17.76       16.72      4.13 o 
  -4  -1  11        4.70        4.60      3.80 o 
  -3  -1  11        4.65        9.24      1.43 o 
  -2  -1  11       65.55       69.89      3.62 o 
  -1  -1  11      334.23      340.98     26.48 o 
   0  -1  11        9.27       11.59      6.84 o 
   1  -1  11      205.99      208.63     10.06 o 
   2  -1  11        4.67        3.42      2.27 o 
   3  -1  11       45.95       45.00      5.68 o 
   4  -1  11       28.39       26.02      3.06 o 
   5  -1  11        0.06        0.58      1.09 o 
   6  -1  11       10.50       10.62      7.83 o 
   7  -1  11        8.11        7.16      6.89 o 
  -8   0  11       13.00        8.01     11.77 o 
  -7   0  11       49.45       66.60      7.22 o 
  -6   0  11       67.23       57.64      7.92 o 
  -5   0  11      122.64      114.89      9.45 o 
  -4   0  11        0.36        1.81      1.24 o 
  -3   0  11        0.23        0.69      0.46 o 
  -2   0  11      113.94      112.70      4.46 o 
  -1   0  11      267.11      293.78     22.46 o 
   0   0  11      452.51      454.03     17.96 o 
   1   0  11      626.71      662.21     24.60 o 
   2   0  11        0.89        1.36      2.61 o 
   3   0  11       83.69       85.84      8.14 o 
   4   0  11      220.25      226.80     18.34 o 
   5   0  11       61.21       65.88     11.97 o 
   6   0  11       21.57       22.77      4.44 o 
  -8   1  11       13.70       20.79      7.11 o 
  -7   1  11        5.35        4.55      5.34 o 
  -6   1  11       58.18       53.23      7.20 o 
  -5   1  11        2.62        3.04      2.44 o 
  -4   1  11      127.36      111.58      4.89 o 
  -3   1  11       15.07       16.91      1.94 o 
  -2   1  11      410.87      376.25     10.88 o 
  -1   1  11       69.76       68.76      6.91 o 
   0   1  11      608.77      640.52     24.03 o 
   1   1  11       75.51       67.45      7.92 o 
   2   1  11        0.85        0.79      1.97 o 
   3   1  11       31.61       33.54      6.72 o 
   4   1  11       66.20       78.26      8.58 o 
   5   1  11       10.74        7.97      8.37 o 
   6   1  11       14.15       15.27      7.05 o 
  -8   2  11        2.11        3.00      2.77 o 
  -7   2  11       35.18       28.90      4.22 o 
  -6   2  11       70.28       69.02      7.05 o 
  -5   2  11        6.02        6.60      6.29 o 
  -4   2  11        7.95        6.93     10.63 o 
  -3   2  11       24.13       23.92     18.84 o 
  -2   2  11      266.99      248.82     18.08 o 
  -1   2  11        4.78        4.46      5.94 o 
   0   2  11       24.93       23.35      6.50 o 
   1   2  11        5.77        2.95      4.02 o 
   2   2  11        0.00        1.43      1.94 o 
   3   2  11        9.24        9.49      6.42 o 
   4   2  11      115.69      121.97     17.51 o 
   5   2  11       85.17       93.66     10.90 o 
  -8   3  11       15.38       16.29      5.98 o 
  -7   3  11        2.57        3.65      5.82 o 
  -6   3  11       13.34        6.65      6.31 o 
  -5   3  11        0.57        0.74      2.00 o 
  -4   3  11        2.35        1.35      2.63 o 
  -3   3  11       30.08       31.89      8.62 o 
  -2   3  11      439.00      449.18     40.08 o 
  -1   3  11       96.74      100.09     12.73 o 
   0   3  11        6.39        7.82      9.97 o 
   1   3  11        1.21       -0.05      3.90 o 
   2   3  11        3.08        0.44      1.78 o 
   3   3  11        2.93        2.92      3.24 o 
   4   3  11       63.46       80.94     10.43 o 
  -7   4  11        0.15        0.35      2.24 o 
  -6   4  11        6.83        3.19     10.84 o 
  -5   4  11       38.68       43.66      8.11 o 
  -4   4  11       11.94       16.96     15.97 o 
  -3   4  11      121.51      120.94     17.65 o 
  -2   4  11      152.44      138.97     17.24 o 
  -1   4  11      191.63      190.69     24.09 o 
   0   4  11       13.12        7.22      7.36 o 
   1   4  11       91.45       75.14     11.50 o 
   2   4  11       15.67       17.25      5.57 o 
   3   4  11        1.15        1.90      4.95 o 
  -5   5  11        1.10        1.39      2.87 o 
  -4   5  11        0.88        1.53      2.03 o 
  -3   5  11       12.83       10.80     11.12 o 
  -2   5  11      114.80      118.04     23.54 o 
  -1   5  11        7.82        6.19     14.35 o 
   0   5  11        0.01        0.94      3.26 o 
   1   5  11        0.22        0.28      2.38 o 
   2   5  11       81.93       85.33     14.40 o 
  -4   6  11        2.33        1.05      4.14 o 
  -3   6  11        0.32        0.86      2.64 o 
  -2   6  11        0.36        0.41      2.47 o 
  -1   6  11       25.09       35.14      9.94 o 
   0   6  11      131.33      115.07     22.83 o 
   1   6  11       27.39       21.02      7.25 o 
  -1  -9  12        1.57        1.80      1.56 o 
   0  -9  12       73.77       71.34      9.20 o 
   1  -9  12       18.19        4.70      4.93 o 
   2  -9  12       53.64       65.05      9.20 o 
   3  -9  12        0.13        0.52      3.66 o 
   4  -9  12       10.10        4.95     12.82 o 
  -3  -8  12        1.42        1.87      2.89 o 
  -2  -8  12       21.91       28.39      7.46 o 
  -1  -8  12       85.84       94.84      9.11 o 
   0  -8  12        1.72        1.15      1.19 o 
   1  -8  12        0.63        0.42      1.82 o 
   2  -8  12        4.41        2.57      3.31 o 
   3  -8  12        1.98        1.72      2.63 o 
   4  -8  12       37.73       48.46     10.50 o 
   5  -8  12        0.86        1.39      3.78 o 
  -4  -7  12        0.04        0.59      2.46 o 
  -3  -7  12        3.79        2.51      4.24 o 
  -2  -7  12      262.16      279.76     19.09 o 
  -1  -7  12      116.58      140.44      9.84 o 
   0  -7  12      154.28      148.80     10.48 o 
   1  -7  12       20.81       16.23     13.49 o 
   2  -7  12      108.67      106.09     10.37 o 
   3  -7  12        1.07        2.36      5.48 o 
   4  -7  12        1.30        0.88      1.48 o 
   5  -7  12        4.10       -0.32      4.82 o 
   6  -7  12        3.02        2.85      8.16 o 
  -5  -6  12       11.70        9.52     15.63 o 
  -4  -6  12        5.89        4.81      5.91 o 
  -3  -6  12       15.44       12.51     11.73 o 
  -2  -6  12      154.46      170.09     16.13 o 
  -1  -6  12      280.09      266.98     16.76 o 
   0  -6  12        0.99        0.46      1.54 o 
   1  -6  12       85.16       87.75      8.31 o 
   2  -6  12      122.33       52.61     59.62 o 
   3  -6  12       44.27       48.43      7.10 o 
   4  -6  12       29.85       34.36      5.56 o 
   5  -6  12       74.34       66.71     11.86 o 
   6  -6  12        1.45        1.78      3.54 o 
  -6  -5  12       13.54       16.36      6.39 o 
  -5  -5  12        3.73        0.48      3.60 o 
  -4  -5  12       21.98       24.58      7.02 o 
  -3  -5  12       75.54       74.31     10.15 o 
  -2  -5  12       57.40       57.45      4.53 o 
  -1  -5  12        2.42        1.09      1.61 o 
   0  -5  12       14.91       10.03      7.33 o 
   1  -5  12        7.93        5.90      8.25 o 
   2  -5  12       25.88       20.11      6.02 o 
   3  -5  12       39.78       37.22      5.30 o 
   4  -5  12       20.30       21.71      5.40 o 
   5  -5  12       11.48       10.42      9.27 o 
   6  -5  12       53.81       61.58     12.77 o 
   7  -5  12        1.76        2.06      5.24 o 
  -6  -4  12        0.39        0.29      2.48 o 
  -5  -4  12       49.40       59.05     10.07 o 
  -4  -4  12        0.54        1.42      1.83 o 
  -3  -4  12       32.27       34.32      3.17 o 
  -2  -4  12        8.88       11.24      2.84 o 
  -1  -4  12       52.63       46.82      5.61 o 
   0  -4  12        9.19        9.61      2.15 o 
   1  -4  12        1.41        0.93      1.72 o 
   2  -4  12        6.03       11.67      4.27 o 
   3  -4  12        0.57        0.42      1.51 o 
   4  -4  12        7.89        8.99      5.74 o 
   5  -4  12       10.19        8.53      7.22 o 
   6  -4  12       35.04       28.77      8.45 o 
   7  -4  12        0.06        1.39      2.33 o 
  -7  -3  12        4.58        3.95      4.78 o 
  -6  -3  12        0.56        0.63      2.86 o 
  -5  -3  12        0.26        1.17      2.56 o 
  -4  -3  12      161.00      162.04     14.46 o 
  -3  -3  12      332.33      347.71     17.68 o 
  -2  -3  12      171.31      176.34      7.56 o 
  -1  -3  12      236.74      237.01     13.00 o 
   0  -3  12       81.63       85.88      5.96 o 
   1  -3  12        9.04        8.01      2.22 o 
   2  -3  12       17.01       14.20     11.98 o 
   3  -3  12       19.45       22.63     10.14 o 
   4  -3  12       39.71       37.34      5.67 o 
   5  -3  12       65.19       62.70      7.23 o 
   6  -3  12       15.68       13.97      5.18 o 
   7  -3  12        3.90        0.73      3.61 o 
  -7  -2  12       28.96       32.93      6.81 o 
  -6  -2  12        6.68        7.74      7.97 o 
  -5  -2  12        1.82        1.40      2.20 o 
  -4  -2  12        0.46        0.11      1.32 o 
  -3  -2  12       66.76       67.39      7.24 o 
  -2  -2  12        7.54        5.38      3.44 o 
  -1  -2  12        7.70        6.18      1.26 o 
   0  -2  12       94.97      102.40      7.10 o 
   1  -2  12       18.17       17.92      8.38 o 
   2  -2  12        0.16        0.77      2.20 o 
   3  -2  12        0.32        0.48      2.47 o 
   4  -2  12       22.46       24.35     11.86 o 
   5  -2  12        7.43        8.65      7.53 o 
   6  -2  12       21.85       23.27      5.97 o 
  -7  -1  12       47.59       54.09      7.69 o 
  -6  -1  12        4.03        4.26      3.52 o 
  -5  -1  12       68.62       64.89      7.30 o 
  -4  -1  12      276.57      268.37     17.90 o 
  -3  -1  12        6.20        3.51      2.14 o 
  -2  -1  12        8.75        8.04      1.45 o 
  -1  -1  12       91.40       94.03      7.91 o 
   0  -1  12      667.59      705.35     41.56 o 
   1  -1  12      197.65      189.09     15.67 o 
   2  -1  12      176.42      187.80     10.92 o 
   3  -1  12       11.05        8.41      7.30 o 
   4  -1  12      105.46      104.12     13.63 o 
   5  -1  12       18.10       18.44     14.75 o 
   6  -1  12       12.53        7.82      8.09 o 
  -8   0  12        7.83        3.83      6.27 o 
  -7   0  12       38.42       34.89      7.63 o 
  -6   0  12       18.59       16.80      4.28 o 
  -5   0  12        0.23        0.64      1.76 o 
  -4   0  12       21.89       14.45      5.17 o 
  -3   0  12       85.63       80.01     10.39 o 
  -2   0  12        6.09        5.72      4.26 o 
  -1   0  12      277.27      273.65     17.82 o 
   0   0  12      700.41      698.64     42.38 o 
   1   0  12       76.97       76.20     10.43 o 
   2   0  12        0.22        0.56      2.16 o 
   3   0  12      141.99      128.50     12.54 o 
   4   0  12       33.05       24.16      5.90 o 
   5   0  12        3.60        3.42      2.86 o 
   6   0  12        0.26        0.50      1.83 o 
  -8   1  12       10.90       18.10      4.63 o 
  -7   1  12        6.41        2.88      4.59 o 
  -6   1  12       24.72       22.43      4.27 o 
  -5   1  12        4.69        3.47      4.80 o 
  -4   1  12       51.87       42.15      3.36 o 
  -3   1  12       25.04       32.20      5.46 o 
  -2   1  12        0.38        2.08      1.99 o 
  -1   1  12       56.55       54.62      7.99 o 
   0   1  12        2.10        3.18      2.55 o 
   1   1  12       41.89       39.68      8.36 o 
   2   1  12       45.46       45.33      8.22 o 
   3   1  12      101.79       87.82     11.40 o 
   4   1  12       81.53       68.84     10.64 o 
   5   1  12        0.92        0.99      1.66 o 
  -7   2  12        2.35        1.12      1.67 o 
  -6   2  12        5.06        4.69      4.86 o 
  -5   2  12        0.07        0.25      0.85 o 
  -4   2  12        0.02        1.02      1.83 o 
  -3   2  12      106.60       97.23     12.96 o 
  -2   2  12        0.47        0.71      3.12 o 
  -1   2  12       45.14       44.44      9.91 o 
   0   2  12        1.67        1.08      2.19 o 
   1   2  12        0.36        1.28      2.18 o 
   2   2  12        1.73        2.69      2.10 o 
   3   2  12       18.90       13.99     11.98 o 
   4   2  12       13.12       10.17      9.43 o 
   5   2  12       29.84       31.17      6.56 o 
  -6   3  12       71.12       67.88      9.40 o 
  -5   3  12        4.90        2.64      8.13 o 
  -4   3  12       87.60       95.09     17.20 o 
  -3   3  12       23.81       30.02      6.76 o 
  -2   3  12       56.20       61.73     10.28 o 
  -1   3  12       17.54       17.27     17.05 o 
   0   3  12        5.77       10.07     12.55 o 
   1   3  12       22.02       23.52      5.80 o 
   2   3  12       33.85       31.30      6.30 o 
   3   3  12        3.30        2.07      2.66 o 
   4   3  12        5.46        5.79      7.06 o 
  -5   4  12       12.57       13.91     10.86 o 
  -4   4  12        9.08        7.56     13.16 o 
  -3   4  12      140.20      129.62     16.74 o 
  -2   4  12       38.17       38.40      7.92 o 
  -1   4  12        4.36        2.80      7.08 o 
   0   4  12       16.86       17.24      5.80 o 
   1   4  12       12.51        8.79     13.59 o 
   2   4  12       70.21       65.44     12.36 o 
   3   4  12        5.54        4.70      5.77 o 
  -5   5  12      115.50      120.75     17.88 o 
  -4   5  12        0.64        1.10      3.43 o 
  -3   5  12        0.37        0.66      3.06 o 
  -2   5  12       16.96       17.25     15.33 o 
  -1   5  12       79.23       80.94     11.36 o 
   0   5  12       22.63       19.10      5.84 o 
   1   5  12      121.81      111.59     18.61 o 
  -4   6  12       19.59       17.05      5.51 o 
  -3   6  12       60.29       71.62     15.45 o 
  -2   6  12        9.85       14.95      6.97 o 
  -1   6  12       17.25       21.64      8.92 o 
   0  -9  13      145.77      129.92     15.82 o 
   1  -9  13        2.62        3.57      3.50 o 
   2  -9  13       14.07        7.15     10.07 o 
   3  -9  13       15.00        5.60     12.03 o 
  -2  -8  13       10.38       10.44     14.58 o 
  -1  -8  13      162.95      170.67     14.02 o 
   0  -8  13       11.39        7.13      6.37 o 
   1  -8  13        0.00        0.82      1.61 o 
   2  -8  13        2.20        3.00      3.88 o 
   3  -8  13        2.19        2.35      2.87 o 
   4  -8  13        1.14        1.61      5.30 o 
  -3  -7  13       36.38       34.24      5.94 o 
  -2  -7  13       47.56       51.03      8.47 o 
  -1  -7  13        1.22        0.93      1.28 o 
   0  -7  13        9.85        7.50      5.31 o 
   1  -7  13        2.14        1.00      1.58 o 
   2  -7  13       26.81       26.12      4.99 o 
   3  -7  13       25.19       24.90      4.66 o 
   4  -7  13       21.41       22.30      4.72 o 
   5  -7  13        0.98        2.05      4.38 o 
  -4  -6  13        4.42        2.85      4.30 o 
  -3  -6  13       42.74       42.64      6.09 o 
  -2  -6  13        3.18        1.69      1.51 o 
  -1  -6  13       38.11       38.14      3.98 o 
   0  -6  13        0.04        0.14      1.48 o 
   1  -6  13      116.59      114.40     14.01 o 
   2  -6  13        4.05        3.05      3.39 o 
   3  -6  13       64.56       63.64      7.86 o 
   4  -6  13        7.10        4.73      4.70 o 
   5  -6  13       81.06       75.67     14.93 o 
   6  -6  13       18.09        0.38      3.34 o 
  -5  -5  13        6.91        7.41      8.07 o 
  -4  -5  13        2.32        3.27      4.28 o 
  -3  -5  13      137.10      142.46     12.48 o 
  -2  -5  13        9.24        9.56      5.80 o 
  -1  -5  13        0.03        0.39      0.84 o 
   0  -5  13       35.40       34.81      3.48 o 
   1  -5  13       34.84       38.55      3.87 o 
   2  -5  13       57.68       54.76      6.39 o 
   3  -5  13        6.77        3.74      3.55 o 
   4  -5  13        5.64        4.08      4.94 o 
   5  -5  13        1.78        2.74      4.01 o 
   6  -5  13        0.10        0.16      2.85 o 
  -6  -4  13       14.94       14.77      5.62 o 
  -5  -4  13       37.31       35.19      6.87 o 
  -4  -4  13        4.85        4.70      6.40 o 
  -3  -4  13       56.47       64.09      7.08 o 
  -2  -4  13       14.96       15.72      2.95 o 
  -1  -4  13       80.93       75.35      5.33 o 
   0  -4  13        9.76       11.94      2.79 o 
   1  -4  13      163.24      135.65     14.65 o 
   2  -4  13      276.09      281.73     19.87 o 
   3  -4  13        0.31        1.54      2.92 o 
   4  -4  13       72.78       73.26      8.24 o 
   5  -4  13        4.68        3.39      2.99 o 
   6  -4  13        0.12        1.08      1.80 o 
  -6  -3  13       26.13       27.42      6.74 o 
  -5  -3  13       97.85      111.07     16.75 o 
  -4  -3  13        3.67        2.87      3.32 o 
  -3  -3  13       32.40       34.15      5.12 o 
  -2  -3  13      191.41      184.24     10.43 o 
  -1  -3  13      256.48      263.19     20.82 o 
   0  -3  13        9.62        9.42      1.42 o 
   1  -3  13      249.80      237.83     16.32 o 
   2  -3  13      292.15      287.74     19.88 o 
   3  -3  13       63.92       59.45      7.12 o 
   4  -3  13       67.38       75.40      9.70 o 
   5  -3  13       45.71       50.23      6.37 o 
   6  -3  13        6.74        5.48      7.55 o 
  -7  -2  13       11.50        9.27     13.93 o 
  -6  -2  13      123.35      154.31     16.80 o 
  -5  -2  13       97.70      105.24     10.13 o 
  -4  -2  13       96.69      107.54      9.75 o 
  -3  -2  13       26.71       23.82      2.98 o 
  -2  -2  13      178.78      165.80      9.28 o 
  -1  -2  13      246.11      270.56     12.42 o 
   0  -2  13       91.21       90.62      9.55 o 
   1  -2  13      256.56      249.41     13.72 o 
   2  -2  13       31.69       34.10      8.16 o 
   3  -2  13        1.61        1.33      2.06 o 
   4  -2  13       11.00        8.88      7.23 o 
   5  -2  13        1.02        1.41      2.05 o 
   6  -2  13       12.86        6.65      9.82 o 
  -7  -1  13        8.65        5.52      7.17 o 
  -6  -1  13       36.70       39.67      5.60 o 
  -5  -1  13       37.71       40.80      6.58 o 
  -4  -1  13      194.07      172.75     15.25 o 
  -3  -1  13        3.51        3.07      3.81 o 
  -2  -1  13       70.32       72.66      9.90 o 
  -1  -1  13        1.65        2.11      2.14 o 
   0  -1  13       18.64       20.82      7.83 o 
   1  -1  13      134.71      140.64      9.54 o 
   2  -1  13       71.75       77.75      7.75 o 
   3  -1  13       52.89       55.66      6.98 o 
   4  -1  13        2.48        1.72      2.43 o 
   5  -1  13       32.62       32.13      5.70 o 
   6  -1  13        4.21        3.41      2.87 o 
  -7   0  13        0.05        0.85      1.54 o 
  -6   0  13        0.00        0.17      2.09 o 
  -5   0  13      131.37      124.66     10.72 o 
  -4   0  13      103.83      111.93     15.20 o 
  -3   0  13      138.57      133.36      9.85 o 
  -2   0  13       64.32       63.54      7.81 o 
  -1   0  13      736.52      820.47     23.52 o 
   0   0  13       27.82       33.66      8.55 o 
   1   0  13        9.40       10.70      9.01 o 
   2   0  13        7.34        4.71      7.41 o 
   3   0  13       64.33       78.59      8.97 o 
   4   0  13        0.91        2.11      1.88 o 
   5   0  13        0.23        1.11      2.78 o 
  -7   1  13       23.80       30.34      7.39 o 
  -6   1  13       35.01       45.52      7.98 o 
  -5   1  13       32.26       30.99      6.35 o 
  -4   1  13      246.98      255.29     28.41 o 
  -3   1  13       57.91       53.87      5.40 o 
  -2   1  13       94.43       88.74      7.96 o 
  -1   1  13       13.58       12.89      9.01 o 
   0   1  13       34.17       41.94      8.84 o 
   1   1  13       24.02       25.20      5.55 o 
   2   1  13      117.00      135.32     16.11 o 
   3   1  13       10.79       13.74      8.76 o 
   4   1  13        3.37        4.31      3.28 o 
   5   1  13       36.17       47.68      8.73 o 
  -7   2  13        0.00       -0.22      3.25 o 
  -6   2  13        2.22       -0.34      3.36 o 
  -5   2  13        0.07       -0.09      3.51 o 
  -4   2  13       38.08       32.21      3.67 o 
  -3   2  13       33.66       35.19      4.22 o 
  -2   2  13       11.61       11.34      7.80 o 
  -1   2  13        1.85        2.48      3.40 o 
   0   2  13       25.26       31.36      6.53 o 
   1   2  13        3.31        4.09      3.63 o 
   2   2  13        0.46        1.30      3.41 o 
   3   2  13       77.60       82.86     11.17 o 
   4   2  13       29.38       23.77      5.69 o 
  -6   3  13       16.03        8.45     15.92 o 
  -5   3  13       24.15       28.07      6.26 o 
  -4   3  13       10.68       15.99      5.05 o 
  -3   3  13       64.22       66.86     11.72 o 
  -2   3  13        4.77        7.05     10.82 o 
  -1   3  13        0.55       -0.41      3.94 o 
   0   3  13        0.06        0.71      3.99 o 
   1   3  13       14.93       20.08      4.22 o 
   2   3  13       12.06        8.76     10.92 o 
   3   3  13        3.80        2.45      4.02 o 
  -5   4  13        6.95        9.95      6.07 o 
  -4   4  13       72.98       74.97     10.64 o 
  -3   4  13       14.63       20.66      6.78 o 
  -2   4  13        6.92       10.49     11.27 o 
  -1   4  13        1.10        3.03      5.49 o 
   0   4  13       98.42      122.03     19.73 o 
   1   4  13      149.51      172.45     25.24 o 
   2   4  13        1.87        1.15      2.16 o 
  -5   5  13        1.15        0.97      1.42 o 
  -4   5  13        2.06        2.72      3.69 o 
  -3   5  13       74.14       79.51     13.74 o 
  -2   5  13        8.37        5.44     10.71 o 
  -1   5  13        8.34        6.51     14.10 o 
   0   5  13      131.78      142.18     28.88 o 
  -1  -8  14      134.41      126.53     14.82 o 
   0  -8  14        8.39        6.34      7.01 o 
   1  -8  14        0.01        0.76      1.39 o 
   2  -8  14        2.98        1.87      2.51 o 
   3  -8  14       56.43       46.53      8.32 o 
   4  -8  14        1.15        1.48      3.62 o 
  -3  -7  14        1.49        1.43      2.97 o 
  -2  -7  14       67.32       71.71      8.92 o 
  -1  -7  14       43.55       38.10      4.75 o 
   0  -7  14        4.63        2.77      2.93 o 
   1  -7  14        0.03        0.52      1.24 o 
   2  -7  14        8.37        6.72      7.54 o 
   3  -7  14        0.84        1.85      3.48 o 
   4  -7  14        0.03        0.81      1.90 o 
   5  -7  14        1.95        3.67      3.91 o 
  -4  -6  14        0.03        1.10      2.60 o 
  -3  -6  14       35.94       46.17      7.25 o 
  -2  -6  14        2.39        3.54      5.44 o 
  -1  -6  14       23.74       27.32      3.96 o 
   0  -6  14        0.01        0.25      0.76 o 
   1  -6  14       25.94       26.21      3.32 o 
   2  -6  14        0.00        0.45      1.95 o 
   3  -6  14       13.23        9.29     10.66 o 
   4  -6  14       25.83       23.18      4.61 o 
   5  -6  14        6.50        2.71      2.90 o 
  -5  -5  14       28.97       27.57      7.23 o 
  -4  -5  14       32.81       38.56      6.60 o 
  -3  -5  14        0.60        1.67      2.72 o 
  -2  -5  14        7.97        1.33      2.05 o 
  -1  -5  14        1.11        1.29      1.58 o 
   0  -5  14        0.32        0.29      0.64 o 
   1  -5  14       21.68       20.04      4.90 o 
   2  -5  14        3.11        4.84      6.04 o 
   3  -5  14        2.07        2.10      2.94 o 
   4  -5  14        0.03        0.25      2.53 o 
   5  -5  14       30.71       28.76      5.79 o 
  -5  -4  14        3.06        1.02      1.97 o 
  -4  -4  14       26.17       24.19     11.69 o 
  -3  -4  14        7.61        6.20      7.11 o 
  -2  -4  14       30.20       27.63      2.72 o 
  -1  -4  14        8.77       10.50      2.84 o 
   0  -4  14       31.40       30.88      4.82 o 
   1  -4  14        3.13        1.45      2.95 o 
   2  -4  14       10.34        7.80      7.24 o 
   3  -4  14      126.06      135.64     12.72 o 
   4  -4  14        2.07        1.17      2.82 o 
   5  -4  14        0.16        0.48      2.78 o 
   6  -4  14        6.96        4.15      5.47 o 
  -6  -3  14       29.89       29.56      7.68 o 
  -5  -3  14       31.22       31.59      6.79 o 
  -4  -3  14        1.65        1.55      2.67 o 
  -3  -3  14        7.09        3.56      4.19 o 
  -2  -3  14        9.16        6.47      6.70 o 
  -1  -3  14      209.17      197.18     13.98 o 
   0  -3  14       45.45       43.62      5.78 o 
   1  -3  14      705.41      699.39     41.05 o 
   2  -3  14      171.36      175.26     14.96 o 
   3  -3  14        1.22        1.28      2.39 o 
   4  -3  14        0.85        1.95      1.95 o 
   5  -3  14       19.55       14.54      4.68 o 
   6  -3  14       14.48       10.97      6.34 o 
  -6  -2  14       86.18      111.83     20.12 o 
  -5  -2  14       27.67       36.43      9.23 o 
  -4  -2  14        0.05        1.08      3.54 o 
  -3  -2  14       57.01       38.11     27.16 o 
  -2  -2  14       49.25       48.30      7.27 o 
  -1  -2  14       61.78       57.27      5.97 o 
   0  -2  14       85.57       80.60      7.95 o 
   1  -2  14      859.25      908.72     51.57 o 
   2  -2  14      153.27      156.38     13.88 o 
   3  -2  14       17.10       15.51      8.21 o 
   4  -2  14       36.47       39.54      7.32 o 
   5  -2  14      152.91      139.35     15.92 o 
  -7  -1  14       22.18       16.26     27.17 o 
  -6  -1  14        4.77        5.86      5.62 o 
  -5  -1  14       15.45       14.34     18.72 o 
  -4  -1  14       16.18       21.42     18.92 o 
  -3  -1  14      117.82      101.94      8.97 o 
  -2  -1  14        1.55        1.51      1.89 o 
  -1  -1  14       68.31       68.70      7.02 o 
   0  -1  14       30.05       25.08      5.04 o 
   1  -1  14      198.35      226.81     18.66 o 
   2  -1  14        0.01        1.65      3.06 o 
   3  -1  14       19.45       18.11      5.30 o 
   4  -1  14        6.23        2.52      4.56 o 
   5  -1  14        8.88        2.94      3.37 o 
  -7   0  14        0.13        0.50      2.68 o 
  -6   0  14        9.43       11.14     17.54 o 
  -5   0  14       94.22       83.96     18.17 o 
  -4   0  14        1.36        2.15      4.86 o 
  -3   0  14        8.43        6.99      5.98 o 
  -2   0  14        0.87        0.93      2.02 o 
  -1   0  14       14.53       16.06      9.44 o 
   0   0  14       42.45       47.89      6.27 o 
   1   0  14        8.54       10.13      9.43 o 
   2   0  14        7.76        6.61      7.45 o 
   3   0  14       22.56       22.78      5.77 o 
   4   0  14        1.33        1.28      2.30 o 
   5   0  14        0.13        0.27      2.23 o 
  -7   1  14       51.08       66.39     15.07 o 
  -6   1  14        8.18        8.03     15.12 o 
  -5   1  14        6.11        2.60      4.01 o 
  -4   1  14        4.97        3.02      8.48 o 
  -3   1  14       48.13       47.86      6.68 o 
  -2   1  14       89.34       98.76      9.48 o 
  -1   1  14        3.68        2.06      3.27 o 
   0   1  14        0.03        1.29      1.84 o 
   1   1  14        1.21        1.45      2.44 o 
   2   1  14        1.18        2.60      2.54 o 
   3   1  14       18.40       20.46      5.92 o 
   4   1  14        2.72        1.84      2.21 o 
  -6   2  14       29.05       26.97      7.14 o 
  -5   2  14        9.67        7.17     19.94 o 
  -4   2  14       17.40       20.84      6.27 o 
  -3   2  14        6.97        9.79      3.24 o 
  -2   2  14        0.83        1.65      2.64 o 
  -1   2  14        0.59       -0.04      2.12 o 
   0   2  14        9.67        7.55      8.83 o 
   1   2  14       12.26       10.86      9.86 o 
   2   2  14       70.24       78.18     10.33 o 
   3   2  14        2.94        2.49      4.25 o 
  -6   3  14       32.56       36.33      9.55 o 
  -5   3  14        0.29        2.20      3.14 o 
  -4   3  14       39.81       40.34      8.56 o 
  -3   3  14        0.04        0.63      2.46 o 
  -2   3  14       11.73        7.79      9.67 o 
  -1   3  14       87.02       91.78      8.87 o 
   0   3  14        6.30        6.18      8.16 o 
   1   3  14       47.90       52.95      8.02 o 
   2   3  14        4.49        4.31      6.63 o 
  -5   4  14       49.75       60.11     13.71 o 
  -4   4  14      112.57      118.39     18.61 o 
  -3   4  14        1.81        2.82      5.45 o 
  -2   4  14       44.81       51.71     11.91 o 
  -1   4  14        9.88       14.14     25.40 o 
   0   4  14       27.84       19.80     10.51 o 
   1   4  14       22.77       22.30      5.55 o 
  -3   5  14        1.15        1.43      2.66 o 
  -2   5  14        2.13        1.36      3.61 o 
   0  -8  15       59.80       66.51     11.37 o 
   1  -8  15       22.56       23.06      5.90 o 
   2  -8  15       11.99        7.52     10.92 o 
  -2  -7  15        2.49        4.07      6.89 o 
  -1  -7  15       12.07        9.52     14.72 o 
   0  -7  15        6.73        5.52      6.61 o 
   1  -7  15       15.71        7.07     10.83 o 
   2  -7  15       13.83        7.88     11.07 o 
   3  -7  15        7.76        3.64      6.50 o 
   4  -7  15        0.16        1.07      4.39 o 
  -3  -6  15       41.45       52.66     12.25 o 
  -2  -6  15        7.90        7.59      8.78 o 
  -1  -6  15       14.43       13.07      8.97 o 
   0  -6  15        1.78        2.35      4.27 o 
   1  -6  15        6.87        3.56      4.71 o 
   2  -6  15        1.92        1.94      3.20 o 
   3  -6  15      169.16      150.88     17.49 o 
   4  -6  15       29.35       28.78      5.66 o 
  -4  -5  15        0.05       -1.43      5.98 o 
  -3  -5  15      151.88      153.00     25.52 o 
  -2  -5  15        7.85        6.32      7.86 o 
  -1  -5  15      235.56      242.55     19.08 o 
   0  -5  15       15.83       13.19      3.95 o 
   1  -5  15       16.93       17.86      4.82 o 
   2  -5  15       67.87       63.71     10.44 o 
   3  -5  15      240.58      227.94     16.36 o 
   4  -5  15       15.16       14.90     14.27 o 
   5  -5  15        0.50        0.65      1.84 o 
  -5  -4  15       71.65       68.36     16.56 o 
  -4  -4  15       30.06       26.57      9.07 o 
  -3  -4  15        0.41        1.07      5.28 o 
  -2  -4  15       38.10       36.75     11.20 o 
  -1  -4  15       92.34       87.74      8.48 o 
   0  -4  15       11.25        8.68      7.74 o 
   1  -4  15        6.22        5.27      6.56 o 
   2  -4  15      293.66      297.32     23.22 o 
   3  -4  15        0.05        0.95      2.97 o 
   4  -4  15        0.42        0.97      1.80 o 
   5  -4  15        5.70        2.85      5.42 o 
  -5  -3  15       32.53       40.71     10.75 o 
  -4  -3  15       11.49        8.04     16.95 o 
  -3  -3  15      238.74      252.98     18.84 o 
  -2  -3  15        5.27        4.44      5.90 o 
  -1  -3  15       51.19       53.17      7.81 o 
   0  -3  15        0.56        1.05      2.35 o 
   1  -3  15      149.92      155.92     18.10 o 
   2  -3  15        0.37        0.88      2.23 o 
   3  -3  15        0.64        1.34      2.07 o 
   4  -3  15        8.21        4.77      4.75 o 
   5  -3  15       12.76       11.52     11.87 o 
  -6  -2  15        4.02        3.59      7.15 o 
  -5  -2  15        1.78        0.27      3.42 o 
  -4  -2  15       48.38       44.98     11.38 o 
  -3  -2  15        1.04        2.58      6.57 o 
  -2  -2  15        9.75       12.51      6.53 o 
  -1  -2  15       12.83       12.51      3.41 o 
   0  -2  15        0.02        1.00      2.01 o 
   1  -2  15        0.14        1.60      2.67 o 
   2  -2  15       32.96       36.22      7.75 o 
   3  -2  15        6.22        5.18      5.74 o 
   4  -2  15       31.88       30.89      5.97 o 
   5  -2  15        8.29        4.36      5.55 o 
  -6  -1  15       14.98        6.70     17.66 o 
  -5  -1  15        0.83        0.76      3.14 o 
  -4  -1  15        9.81        5.37      8.86 o 
  -3  -1  15       77.78       81.90     12.80 o 
  -2  -1  15       55.64       51.78      7.86 o 
  -1  -1  15       26.86       27.06      4.91 o 
   0  -1  15        8.48       11.85      9.81 o 
   1  -1  15       16.91       13.90      8.43 o 
   2  -1  15       19.43       18.42      5.60 o 
   3  -1  15        8.45        4.64      6.30 o 
   4  -1  15       70.70       61.80      8.45 o 
  -6   0  15        2.74        2.54      3.85 o 
  -5   0  15       91.86       80.09     14.47 o 
  -4   0  15       11.16       11.31     15.60 o 
  -3   0  15        7.45        3.86      9.56 o 
  -2   0  15       98.71      103.23      9.82 o 
  -1   0  15       24.46       26.66     11.44 o 
   0   0  15        0.84        3.25      3.77 o 
   1   0  15       18.05       22.74     13.76 o 
   2   0  15        5.58        5.43      7.08 o 
   3   0  15        4.27        2.84      3.92 o 
   4   0  15       28.09       33.91      6.86 o 
  -6   1  15       88.90       85.94     18.75 o 
  -5   1  15       10.68       11.22     11.61 o 
  -4   1  15        2.29        2.25      5.29 o 
  -3   1  15      104.07      123.57     17.36 o 
  -2   1  15        7.10        9.81      9.42 o 
  -1   1  15       87.37       92.88     10.80 o 
   0   1  15       64.08       67.37     11.01 o 
   1   1  15        3.40        3.45      3.74 o 
   2   1  15        1.27        1.02      1.57 o 
   3   1  15        1.77        1.64      2.23 o 
  -6   2  15        0.50        1.89      3.02 o 
  -5   2  15      109.87      155.01     22.56 o 
  -3   2  15       33.65       40.96      5.56 o 
  -2   2  15      195.59      198.18     14.63 o 
  -1   2  15       55.11       66.48      7.54 o 
   0   2  15        1.49        3.28      3.91 o 
   1   2  15       24.12       27.74      5.56 o 
   2   2  15        0.10        0.62      1.97 o 
  -5   3  15        4.77        2.91      7.34 o 
  -4   3  15        8.30        4.88      8.63 o 
  -3   3  15        0.74        1.06      2.42 o 
  -2   3  15       77.40       80.74     10.34 o 
  -1   3  15       68.22       80.72     10.76 o 
   0   3  15       32.86       40.53      7.17 o 
   1   3  15        3.37        4.81      6.09 o 
  -3   4  15        9.24        5.38     16.75 o 
  -2   4  15      105.42      133.41     28.02 o 
  -1   4  15       21.10       21.48      7.23 o 
  -1  -7  16        0.73        0.25      5.60 o 
   0  -7  16        3.60        2.48      3.96 o 
   1  -7  16        1.88        0.94      2.21 o 
   2  -7  16        3.72        1.73      2.66 o 
  -2  -6  16        7.19        6.43      7.88 o 
  -1  -6  16       30.37       30.37      8.63 o 
   0  -6  16        2.23        2.17      3.55 o 
   1  -6  16        1.02        0.86      2.73 o 
   2  -6  16       22.07       19.81      9.93 o 
   3  -6  16        0.03        0.40      1.82 o 
  -3  -5  16       25.43       24.47      7.47 o 
  -2  -5  16        0.45        1.49      3.10 o 
  -1  -5  16      154.68      155.87     12.24 o 
   0  -5  16        0.21        1.14      2.16 o 
   1  -5  16        4.86        2.64      2.73 o 
   2  -5  16      147.08      148.63     16.39 o 
   3  -5  16      105.53      106.90     12.28 o 
   4  -5  16        3.24        3.05      6.22 o 
  -4  -4  16       11.67        9.08      8.60 o 
  -3  -4  16        1.61        2.19      6.10 o 
  -2  -4  16      293.86      273.44     20.96 o 
  -1  -4  16       24.94       25.66      3.96 o 
   0  -4  16        8.35        6.11      8.98 o 
   1  -4  16       46.81       45.04      7.80 o 
   2  -4  16      223.55      213.36     15.87 o 
   3  -4  16        3.42        0.57      4.67 o 
   4  -4  16        2.47        2.10      1.88 o 
  -5  -3  16       14.27       10.25     14.30 o 
  -4  -3  16        2.01        2.52      3.10 o 
  -3  -3  16        0.73        0.97      2.94 o 
  -2  -3  16        7.28        6.00      6.78 o 
  -1  -3  16       51.42       51.88      8.68 o 
   0  -3  16        3.06        3.01      2.88 o 
   1  -3  16       14.53       12.32     13.95 o 
   2  -3  16       52.34       53.40      6.78 o 
   3  -3  16       21.52       14.49     16.59 o 
   4  -3  16        0.32        0.77      2.00 o 
  -5  -2  16       13.77       23.42      8.68 o 
  -4  -2  16       46.36       46.52     11.34 o 
  -3  -2  16      102.47      110.26     15.95 o 
  -2  -2  16        7.52        7.06      5.43 o 
  -1  -2  16        1.97        1.84      2.48 o 
   0  -2  16      139.92      152.79     21.15 o 
   1  -2  16       13.43        7.31      7.67 o 
   2  -2  16       31.86       33.37      5.57 o 
   3  -2  16       80.39       93.04     11.48 o 
   4  -2  16       37.18       36.83      6.05 o 
  -5  -1  16       30.22       36.79     11.37 o 
  -4  -1  16        3.74        3.03      4.43 o 
  -3  -1  16       21.34       18.82      6.28 o 
  -2  -1  16        1.01        0.14      1.84 o 
  -1  -1  16        6.21        6.82      5.46 o 
   0  -1  16       18.34       14.10     10.67 o 
   1  -1  16       19.06       23.48      6.78 o 
   2  -1  16        7.66        7.14      5.71 o 
   3  -1  16       51.92       51.98      7.84 o 
  -5   0  16        4.54        3.62      9.10 o 
  -4   0  16       21.03       16.19     25.63 o 
  -3   0  16       54.30       54.94      9.71 o 
  -2   0  16        0.09        0.45      1.47 o 
  -1   0  16       32.52       39.07      8.58 o 
   0   0  16        3.26        2.73      3.72 o 
   1   0  16        0.12        0.53      1.70 o 
   2   0  16        0.17        0.33      2.53 o 
   3   0  16        2.17        3.02      4.65 o 
  -5   1  16        7.07       11.09     14.14 o 
  -4   1  16       80.75       93.78     16.12 o 
  -3   1  16       76.68       71.23     14.33 o 
  -2   1  16       10.61        6.44      8.21 o 
  -1   1  16        1.86        2.15      1.84 o 
   0   1  16       24.10       26.49      6.75 o 
   1   1  16       68.70       82.42     10.21 o 
   2   1  16        1.55        1.41      2.50 o 
  -4   2  16       10.05        9.26     21.87 o 
  -3   2  16       40.69       38.59      9.83 o 
  -2   2  16       15.78       13.89     11.24 o 
  -1   2  16        1.21        2.22      3.87 o 
   0   2  16      184.24      217.40     21.90 o 
   1   2  16       22.91       29.29      6.49 o 
  -2   3  16        1.03        1.44      2.16 o 
  -1   3  16       18.82       19.50      5.34 o 
  -1  -6  17       18.17       15.12     27.32 o 
   0  -6  17        5.05        2.78      5.19 o 
   1  -6  17        2.71        2.47      4.02 o 
   2  -6  17        0.09        0.10      1.92 o 
  -2  -5  17        0.86        0.69      3.01 o 
  -1  -5  17       15.93       17.20     21.50 o 
   0  -5  17        3.18        2.17      3.33 o 
   1  -5  17       17.47       17.84     11.33 o 
   2  -5  17       23.90       25.37      6.18 o 
   3  -5  17        0.00        0.35      2.77 o 
  -3  -4  17       12.65        8.64     10.27 o 
  -2  -4  17       13.12       15.84     18.33 o 
  -1  -4  17       38.63       38.17      6.12 o 
   0  -4  17        0.97        1.04      2.75 o 
   1  -4  17        0.41        1.24      2.27 o 
   2  -4  17       81.84       76.58      9.78 o 
   3  -4  17        0.83        0.87      2.14 o 
  -4  -3  17      142.01      120.89     25.24 o 
  -3  -3  17        6.56        3.37      4.92 o 
  -2  -3  17        0.63        0.77      4.04 o 
  -1  -3  17       11.30       11.47      6.79 o 
   0  -3  17        0.20        0.64      2.08 o 
   1  -3  17        4.38        2.75      2.73 o 
   2  -3  17        2.96        1.88      2.50 o 
   3  -3  17      161.52      172.92     24.53 o 
  -4  -2  17       80.99       92.22     20.52 o 
  -3  -2  17        0.49        2.65      4.64 o 
  -2  -2  17       19.40       24.55     16.13 o 
  -1  -2  17       26.14       24.48      4.15 o 
   0  -2  17        2.75        2.49      4.46 o 
   1  -2  17       35.37       34.42      6.06 o 
   2  -2  17      128.15      125.24     14.35 o 
   3  -2  17       68.01       69.46     11.67 o 
  -4  -1  17        8.00        4.68      6.02 o 
  -3  -1  17        0.06        1.26      2.57 o 
  -2  -1  17       15.27       18.76     26.95 o 
  -1  -1  17        4.29        3.81      3.03 o 
   0  -1  17        9.08        8.06      7.09 o 
   1  -1  17        1.96        3.12      4.55 o 
   2  -1  17       99.80      106.00     16.73 o 
  -4   0  17       46.98       42.89     12.08 o 
  -3   0  17       19.70       14.63     25.03 o 
  -2   0  17       48.50       53.62     13.77 o 
  -1   0  17       59.31       59.13      8.87 o 
   0   0  17        2.31        3.64      6.09 o 
   1   0  17       31.68       41.00      6.78 o 
   2   0  17       16.99       16.74      6.84 o 
  -4   1  17        7.15       13.74     18.96 o 
  -3   1  17       18.86       10.12     21.92 o 
  -2   1  17        3.26        3.07      2.64 o 
  -1   1  17        1.56        1.69      2.76 o 
   0   1  17       10.96        6.57     10.97 o 
   1   1  17       12.12       14.63      7.04 o 
  -2   2  17        7.17        4.40      7.30 o 
  -1   2  17       67.75       89.30     14.04 o 
   0  -5  18       20.00       16.79      4.95 o 
   1  -5  18        0.21        0.68      2.09 o 
  -2  -4  18        3.74        1.62      4.46 o 
  -1  -4  18       18.10       14.65     20.26 o 
   0  -4  18       24.36       20.58     11.77 o 
   1  -4  18       16.99       15.68      6.13 o 
  -3  -3  18       27.90       35.44     11.84 o 
  -2  -3  18        9.61        3.35      8.97 o 
  -1  -3  18       41.66       35.84      9.21 o 
   0  -3  18       30.55       31.76      5.81 o 
   1  -3  18       18.60       14.13      4.42 o 
   2  -3  18       24.62       20.67      7.07 o 
  -3  -2  18       14.77       11.24     12.06 o 
  -2  -2  18       36.23       43.64     12.07 o 
  -1  -2  18       32.97       33.93      7.85 o 
   0  -2  18        1.33        0.97      1.83 o 
   1  -2  18       10.96        6.84      8.68 o 
  -3  -1  18       15.45       13.79     26.69 o 
  -2  -1  18       91.70      107.78     23.07 o 
  -1  -1  18       40.82       41.78      7.96 o 
   0  -1  18        4.72        5.57      5.69 o 
   1  -1  18        0.00        0.65      2.00 o 
  -2   0  18        6.61        3.65      9.11 o 
  -1   0  18        0.11        0.78      1.76 o 
   0   0  18        7.14        3.77      6.43 o 
                                                 
